# Supplementary material for: Genomic Insights into Achromobacter mucicolens IA Antibiotic Resistance
Source: Microbiol Spectr. 2022 Apr 4;10(2):e01916-21. doi: 10.1128/spectrum.01916-21 (PMC9045304; doi:10.1128/spectrum.01916-21)
Supplement: SUPPLEMENTAL FILE 2 — Supplemental material. Download SPECTRUM01916-21_Supp_2_seq4.xls, XLS file, 0.2 MB [file spectrum01916-21_supp_2_seq4.xls]

## Sheet: Islandviewer Results
Island start	Island end	Length	Method	Gene name	Gene ID	Locus	Gene start	Gene end	Strand	Product	External Annotations
92479	99881	7402	Predicted by at least one method	WP_223574675.1		K9D24_RS00385	91593	92480	1	DUF4434 domain-containing protein
92479	99881	7402	Predicted by at least one method	WP_062838586.1		K9D24_RS00390	92492	93622	-1	acyl-CoA dehydrogenase family protein
92479	99881	7402	Predicted by at least one method	WP_223574677.1		K9D24_RS00395	93635	94309	-1	alginate O-acetyltransferase AlgF
92479	99881	7402	Predicted by at least one method	WP_223574679.1		K9D24_RS00400	94306	95799	-1	AMP-binding protein
92479	99881	7402	Predicted by at least one method	WP_062838589.1		K9D24_RS00405	95825	96064	-1	acyl carrier protein
92479	99881	7402	Predicted by at least one method	WP_223574681.1		K9D24_RS00410	96089	97669	-1	MBOAT family protein
92479	99881	7402	Predicted by at least one method	WP_223576603.1		K9D24_RS00415	97679	98734	-1	cell division protein FtsQ
92479	99881	7402	Predicted by at least one method	WP_223574683.1		K9D24_RS00420	98838	99842	-1	twin-arginine translocation pathway signal
92479	99881	7402	Predicted by at least one method	WP_223574685.1		K9D24_RS00425	99877	102624	-1	hypothetical protein
489811	547993	58182	Predicted by at least one method	WP_062842025.1		K9D24_RS02235	489811	490968	1	ATP phosphoribosyltransferase regulatory subunit
489811	547993	58182	Predicted by at least one method	WP_056315722.1		K9D24_RS02240	491045	492340	1	adenylosuccinate synthase
489811	547993	58182	Predicted by at least one method	WP_223574931.1		K9D24_RS02245	492422	492964	1	phosphoribosyltransferase
489811	547993	58182	Predicted by at least one method	WP_006218592.1	rpsU	K9D24_RS02250	493304	493516	1	30S ribosomal protein S21
489811	547993	58182	Predicted by at least one method	WP_223574933.1	dnaG	K9D24_RS02255	493536	495611	1	DNA primase
489811	547993	58182	Predicted by at least one method	WP_056315728.1	rpoD	K9D24_RS02260	496344	498611	1	RNA polymerase sigma factor RpoD
489811	547993	58182	Predicted by at least one method	WP_223574935.1		K9D24_RS02270	498792	499577	1	DUF4145 domain-containing protein
489811	547993	58182	Predicted by at least one method	WP_223574937.1		K9D24_RS02275	499574	500656	-1	tyrosine-type recombinase/integrase
489811	547993	58182	Predicted by at least one method	WP_223574939.1		K9D24_RS02280	500659	500895	-1	DUF4224 domain-containing protein
489811	547993	58182	Predicted by at least one method	WP_223574942.1		K9D24_RS02285	500892	501296	-1	hypothetical protein
489811	547993	58182	Predicted by at least one method	WP_223574944.1		K9D24_RS02290	501289	501951	-1	hypothetical protein
489811	547993	58182	Predicted by at least one method	WP_223574947.1		K9D24_RS02295	501944	502732	-1	hypothetical protein
489811	547993	58182	Predicted by at least one method	WP_223574949.1		K9D24_RS02300	502800	503441	1	hypothetical protein
489811	547993	58182	Predicted by at least one method	WP_223574951.1		K9D24_RS02305	503477	503971	-1	hypothetical protein
489811	547993	58182	Predicted by at least one method	WP_223574953.1		K9D24_RS02310	503968	504924	-1	hypothetical protein
489811	547993	58182	Predicted by at least one method	WP_223574955.1		K9D24_RS02315	504989	505648	1	hypothetical protein
489811	547993	58182	Predicted by at least one method	WP_223574957.1		K9D24_RS02320	505645	505878	-1	hypothetical protein
489811	547993	58182	Predicted by at least one method	WP_223574959.1		K9D24_RS02325	506308	507000	1	hypothetical protein
489811	547993	58182	Predicted by at least one method	WP_223574961.1		K9D24_RS02330	507078	507785	-1	hypothetical protein
489811	547993	58182	Predicted by at least one method	WP_223574963.1		K9D24_RS02335	508424	508936	-1	hypothetical protein
489811	547993	58182	Predicted by at least one method	WP_223574965.1		K9D24_RS02340	509219	510322	-1	helix-turn-helix domain-containing protein
489811	547993	58182	Predicted by at least one method	WP_142054242.1		K9D24_RS02345	510419	510619	1	hypothetical protein
489811	547993	58182	Predicted by at least one method	WP_223574967.1		K9D24_RS02350	510891	511157	-1	hypothetical protein
489811	547993	58182	Predicted by at least one method	WP_223574969.1		K9D24_RS02355	511414	511857	1	phage regulatory CII family protein
489811	547993	58182	Predicted by at least one method	WP_223574971.1		K9D24_RS02360	511854	512159	1	hypothetical protein
489811	547993	58182	Predicted by at least one method	WP_180100734.1		K9D24_RS02365	512152	512457	1	hypothetical protein
489811	547993	58182	Predicted by at least one method	WP_223574973.1		K9D24_RS02370	512448	512924	1	DUF1364 domain-containing protein
489811	547993	58182	Predicted by at least one method	WP_223574975.1		K9D24_RS02375	512921	513772	1	helix-turn-helix domain-containing protein
489811	547993	58182	Predicted by at least one method	WP_223574977.1		K9D24_RS02380	513744	514502	1	hypothetical protein
489811	547993	58182	Predicted by at least one method	WP_223574979.1		K9D24_RS02385	514499	514921	1	hypothetical protein
489811	547993	58182	Predicted by at least one method	WP_180100731.1		K9D24_RS02390	514921	515568	1	hypothetical protein
489811	547993	58182	Predicted by at least one method	WP_180100730.1		K9D24_RS02400	515792	516010	1	hypothetical protein
489811	547993	58182	Predicted by at least one method	WP_180100729.1		K9D24_RS02405	516212	516985	1	DNA adenine methylase
489811	547993	58182	Predicted by at least one method	WP_180100728.1		K9D24_RS02410	516982	517260	-1	BrnA antitoxin family protein
489811	547993	58182	Predicted by at least one method	WP_223574981.1		K9D24_RS02415	517247	517513	-1	BrnT family toxin
489811	547993	58182	Predicted by at least one method	WP_223574983.1		K9D24_RS02420	518232	518576	1	HNH endonuclease
489811	547993	58182	Predicted by at least one method	WP_223574985.1		K9D24_RS02425	518715	519245	1	terminase small subunit
489811	547993	58182	Predicted by at least one method	WP_223574987.1		K9D24_RS02430	519249	520946	1	terminase large subunit
489811	547993	58182	Predicted by at least one method	WP_223574989.1		K9D24_RS02435	520951	521127	1	hypothetical protein
489811	547993	58182	Predicted by at least one method	WP_223576480.1		K9D24_RS02440	521138	522460	1	phage portal protein
489811	547993	58182	Predicted by at least one method	WP_223574991.1		K9D24_RS02445	522457	523152	1	HK97 family phage prohead protease
489811	547993	58182	Predicted by at least one method	WP_223574993.1		K9D24_RS02450	523163	524425	1	phage major capsid protein
489811	547993	58182	Predicted by at least one method	WP_223574995.1		K9D24_RS02455	524486	524857	1	hypothetical protein
489811	547993	58182	Predicted by at least one method	WP_223574997.1		K9D24_RS02460	524858	525190	1	head-tail connector protein
489811	547993	58182	Predicted by at least one method	WP_223574999.1		K9D24_RS02465	525187	525546	1	head-tail adaptor protein
489811	547993	58182	Predicted by at least one method	WP_223575001.1		K9D24_RS02470	525539	526036	1	HK97 gp10 family phage protein
489811	547993	58182	Predicted by at least one method	WP_223575003.1		K9D24_RS02475	526026	526385	1	DUF3168 domain-containing protein
489811	547993	58182	Predicted by at least one method	WP_175235377.1		K9D24_RS02480	526448	527101	1	phage tail protein
489811	547993	58182	Predicted by at least one method	WP_223575005.1		K9D24_RS02485	527101	527412	1	phage tail assembly chaperone
489811	547993	58182	Predicted by at least one method	WP_223575007.1		K9D24_RS02490	527466	527720	1	DUF1799 domain-containing protein
489811	547993	58182	Predicted by at least one method	WP_223575009.1		K9D24_RS02495	527723	530524	1	phage tail tape measure protein
489811	547993	58182	Predicted by at least one method	WP_223576481.1		K9D24_RS02500	530521	530859	1	phage tail protein
489811	547993	58182	Predicted by at least one method	WP_223575011.1		K9D24_RS02505	530866	532131	1	hypothetical protein
489811	547993	58182	Predicted by at least one method	WP_223575013.1		K9D24_RS02510	532146	532892	1	phage minor tail protein L
489811	547993	58182	Predicted by at least one method	WP_223575015.1		K9D24_RS02515	532894	533697	1	C40 family peptidase
489811	547993	58182	Predicted by at least one method	WP_175234747.1		K9D24_RS02520	533690	534292	1	tail assembly protein
489811	547993	58182	Predicted by at least one method	WP_223575017.1		K9D24_RS02525	534301	537489	1	phage tail protein
489811	547993	58182	Predicted by at least one method	WP_223575019.1		K9D24_RS02530	537500	537778	1	hypothetical protein
489811	547993	58182	Predicted by at least one method	WP_223575021.1		K9D24_RS02535	537778	538446	1	hypothetical protein
489811	547993	58182	Predicted by at least one method	WP_046806235.1		K9D24_RS02540	538513	538821	1	hypothetical protein
489811	547993	58182	Predicted by at least one method	WP_223575024.1		K9D24_RS02545	538823	539101	1	hypothetical protein
489811	547993	58182	Predicted by at least one method	WP_223575026.1		K9D24_RS02550	539098	539640	1	hypothetical protein
489811	547993	58182	Predicted by at least one method	WP_223575028.1		K9D24_RS02555	539624	539890	1	hypothetical protein
489811	547993	58182	Predicted by at least one method	WP_223575030.1		K9D24_RS02560	540514	540816	-1	hypothetical protein
489811	547993	58182	Predicted by at least one method	WP_180100829.1		K9D24_RS02565	540872	541534	-1	SOS response-associated peptidase family protein
489811	547993	58182	Predicted by at least one method	WP_223575032.1		K9D24_RS02570	541699	542070	1	response regulator
489811	547993	58182	Predicted by at least one method			K9D24_RS02575	542253	542498	-1	tyrosine-type recombinase/integrase
489811	547993	58182	Predicted by at least one method	WP_062841963.1		K9D24_RS02580	542757	543095	1	hypothetical protein
489811	547993	58182	Predicted by at least one method	WP_223575034.1		K9D24_RS02585	543400	545985	1	autotransporter outer membrane beta-barrel domain-containing protein
489811	547993	58182	Predicted by at least one method	WP_056315734.1		K9D24_RS02590	546312	546578	1	hypothetical protein
489811	547993	58182	Predicted by at least one method	WP_223575036.1		K9D24_RS02595	546593	547993	1	pilus assembly protein TadG-related protein
501944	511157	9213	Predicted by at least one method	WP_223574944.1		K9D24_RS02290	501289	501951	-1	hypothetical protein
501944	511157	9213	Predicted by at least one method	WP_223574947.1		K9D24_RS02295	501944	502732	-1	hypothetical protein
501944	511157	9213	Predicted by at least one method	WP_223574949.1		K9D24_RS02300	502800	503441	1	hypothetical protein
501944	511157	9213	Predicted by at least one method	WP_223574951.1		K9D24_RS02305	503477	503971	-1	hypothetical protein
501944	511157	9213	Predicted by at least one method	WP_223574953.1		K9D24_RS02310	503968	504924	-1	hypothetical protein
501944	511157	9213	Predicted by at least one method	WP_223574955.1		K9D24_RS02315	504989	505648	1	hypothetical protein
501944	511157	9213	Predicted by at least one method	WP_223574957.1		K9D24_RS02320	505645	505878	-1	hypothetical protein
501944	511157	9213	Predicted by at least one method	WP_223574959.1		K9D24_RS02325	506308	507000	1	hypothetical protein
501944	511157	9213	Predicted by at least one method	WP_223574961.1		K9D24_RS02330	507078	507785	-1	hypothetical protein
501944	511157	9213	Predicted by at least one method	WP_223574963.1		K9D24_RS02335	508424	508936	-1	hypothetical protein
501944	511157	9213	Predicted by at least one method	WP_223574965.1		K9D24_RS02340	509219	510322	-1	helix-turn-helix domain-containing protein
501944	511157	9213	Predicted by at least one method	WP_142054242.1		K9D24_RS02345	510419	510619	1	hypothetical protein
501944	511157	9213	Predicted by at least one method	WP_223574967.1		K9D24_RS02350	510891	511157	-1	hypothetical protein
514499	521127	6628	Predicted by at least one method	WP_223574977.1		K9D24_RS02380	513744	514502	1	hypothetical protein
514499	521127	6628	Predicted by at least one method	WP_223574979.1		K9D24_RS02385	514499	514921	1	hypothetical protein
514499	521127	6628	Predicted by at least one method	WP_180100731.1		K9D24_RS02390	514921	515568	1	hypothetical protein
514499	521127	6628	Predicted by at least one method	WP_180100730.1		K9D24_RS02400	515792	516010	1	hypothetical protein
514499	521127	6628	Predicted by at least one method	WP_180100729.1		K9D24_RS02405	516212	516985	1	DNA adenine methylase
514499	521127	6628	Predicted by at least one method	WP_180100728.1		K9D24_RS02410	516982	517260	-1	BrnA antitoxin family protein
514499	521127	6628	Predicted by at least one method	WP_223574981.1		K9D24_RS02415	517247	517513	-1	BrnT family toxin
514499	521127	6628	Predicted by at least one method	WP_223574983.1		K9D24_RS02420	518232	518576	1	HNH endonuclease
514499	521127	6628	Predicted by at least one method	WP_223574985.1		K9D24_RS02425	518715	519245	1	terminase small subunit
514499	521127	6628	Predicted by at least one method	WP_223574987.1		K9D24_RS02430	519249	520946	1	terminase large subunit
514499	521127	6628	Predicted by at least one method	WP_223574989.1		K9D24_RS02435	520951	521127	1	hypothetical protein
527466	534292	6826	Predicted by at least one method	WP_223575007.1		K9D24_RS02490	527466	527720	1	DUF1799 domain-containing protein
527466	534292	6826	Predicted by at least one method	WP_223575009.1		K9D24_RS02495	527723	530524	1	phage tail tape measure protein
527466	534292	6826	Predicted by at least one method	WP_223576481.1		K9D24_RS02500	530521	530859	1	phage tail protein
527466	534292	6826	Predicted by at least one method	WP_223575011.1		K9D24_RS02505	530866	532131	1	hypothetical protein
527466	534292	6826	Predicted by at least one method	WP_223575013.1		K9D24_RS02510	532146	532892	1	phage minor tail protein L
527466	534292	6826	Predicted by at least one method	WP_223575015.1		K9D24_RS02515	532894	533697	1	C40 family peptidase
527466	534292	6826	Predicted by at least one method	WP_175234747.1		K9D24_RS02520	533690	534292	1	tail assembly protein
541154	546022	4868	Predicted by at least one method	WP_180100829.1		K9D24_RS02565	540872	541534	-1	SOS response-associated peptidase family protein
541154	546022	4868	Predicted by at least one method	WP_223575032.1		K9D24_RS02570	541699	542070	1	response regulator
541154	546022	4868	Predicted by at least one method			K9D24_RS02575	542253	542498	-1	tyrosine-type recombinase/integrase
541154	546022	4868	Predicted by at least one method	WP_062841963.1		K9D24_RS02580	542757	543095	1	hypothetical protein
541154	546022	4868	Predicted by at least one method	WP_223575034.1		K9D24_RS02585	543400	545985	1	autotransporter outer membrane beta-barrel domain-containing protein
609528	616103	6575	Predicted by at least one method	WP_223575085.1		K9D24_RS02850	609524	610132	-1	TetR/AcrR family transcriptional regulator
609528	616103	6575	Predicted by at least one method	WP_223575087.1		K9D24_RS02855	610272	612065	1	ABC transporter ATP-binding protein/permease
609528	616103	6575	Predicted by at least one method	WP_223575089.1		K9D24_RS02860	612059	613813	1	ABC transporter ATP-binding protein/permease
609528	616103	6575	Predicted by at least one method	WP_223575091.1		K9D24_RS02865	613813	614754	1	iron chelate uptake ABC transporter family permease subunit
609528	616103	6575	Predicted by at least one method	WP_223576483.1		K9D24_RS02870	614754	615701	1	iron chelate uptake ABC transporter family permease subunit
609528	616103	6575	Predicted by at least one method	WP_223575094.1		K9D24_RS02875	615698	616474	1	ATP-binding cassette domain-containing protein
1215071	1220555	5484	Predicted by at least one method	WP_223575470.1		K9D24_RS05665	1204489	1215651	1	VCBS domain-containing protein
1215071	1220555	5484	Predicted by at least one method	WP_223576493.1		K9D24_RS05670	1215657	1217165	1	TolC family protein
1215071	1220555	5484	Predicted by at least one method	WP_223575471.1		K9D24_RS05675	1217165	1217941	1	efflux RND transporter periplasmic adaptor subunit
1215071	1220555	5484	Predicted by at least one method	WP_223575472.1		K9D24_RS05680	1217947	1219278	1	HlyD family efflux transporter periplasmic adaptor subunit
1215071	1220555	5484	Predicted by at least one method	WP_223575473.1		K9D24_RS05685	1219397	1221385	1	HlyD family efflux transporter periplasmic adaptor subunit
1221403	1244885	23482	Predicted by at least one method	WP_223575474.1		K9D24_RS05690	1221403	1222590	1	hypothetical protein
1221403	1244885	23482	Predicted by at least one method	WP_223576494.1		K9D24_RS05695	1222725	1224017	1	DUF3300 domain-containing protein
1221403	1244885	23482	Predicted by at least one method	WP_223575475.1		K9D24_RS05700	1224014	1224853	1	DUF2950 domain-containing protein
1221403	1244885	23482	Predicted by at least one method	WP_223575476.1		K9D24_RS05705	1225142	1226206	-1	hypothetical protein
1221403	1244885	23482	Predicted by at least one method	WP_223575477.1		K9D24_RS05710	1226258	1226509	-1	hypothetical protein
1221403	1244885	23482	Predicted by at least one method	WP_223575478.1		K9D24_RS05715	1227654	1228637	-1	ATP-binding protein
1221403	1244885	23482	Predicted by at least one method	WP_223575479.1		K9D24_RS05720	1228630	1230474	-1	hypothetical protein
1221403	1244885	23482	Predicted by at least one method	WP_223575480.1		K9D24_RS05725	1231649	1232746	-1	site-specific integrase
1221403	1244885	23482	Predicted by at least one method	WP_223575481.1		K9D24_RS05730	1234687	1237104	1	ATP-binding protein
1221403	1244885	23482	Predicted by at least one method	WP_223575482.1		K9D24_RS05735	1237101	1237868	1	hypothetical protein
1221403	1244885	23482	Predicted by at least one method	WP_223575483.1		K9D24_RS05740	1238217	1238504	1	hypothetical protein
1221403	1244885	23482	Predicted by at least one method	WP_223575484.1		K9D24_RS05745	1238504	1238977	1	hypothetical protein
1221403	1244885	23482	Predicted by at least one method	WP_223575485.1		K9D24_RS05750	1239303	1241093	1	AAA family ATPase
1221403	1244885	23482	Predicted by at least one method	WP_223576495.1		K9D24_RS05755	1241090	1242352	1	ATP-binding domain-containing protein
1221403	1244885	23482	Predicted by at least one method	WP_223575486.1		K9D24_RS05760	1242431	1242676	-1	helix-turn-helix domain-containing protein
1221403	1244885	23482	Predicted by at least one method	WP_223575487.1		K9D24_RS05765	1243216	1243617	1	hypothetical protein
1221403	1244885	23482	Predicted by at least one method	WP_223575488.1		K9D24_RS05770	1243662	1244885	1	type II toxin-antitoxin system HipA family toxin
1224014	1259823	35809	Predicted by at least one method	WP_223576494.1		K9D24_RS05695	1222725	1224017	1	DUF3300 domain-containing protein
1224014	1259823	35809	Predicted by at least one method	WP_223575475.1		K9D24_RS05700	1224014	1224853	1	DUF2950 domain-containing protein
1224014	1259823	35809	Predicted by at least one method	WP_223575476.1		K9D24_RS05705	1225142	1226206	-1	hypothetical protein
1224014	1259823	35809	Predicted by at least one method	WP_223575477.1		K9D24_RS05710	1226258	1226509	-1	hypothetical protein
1224014	1259823	35809	Predicted by at least one method	WP_223575478.1		K9D24_RS05715	1227654	1228637	-1	ATP-binding protein
1224014	1259823	35809	Predicted by at least one method	WP_223575479.1		K9D24_RS05720	1228630	1230474	-1	hypothetical protein
1224014	1259823	35809	Predicted by at least one method	WP_223575480.1		K9D24_RS05725	1231649	1232746	-1	site-specific integrase
1224014	1259823	35809	Predicted by at least one method	WP_223575481.1		K9D24_RS05730	1234687	1237104	1	ATP-binding protein
1224014	1259823	35809	Predicted by at least one method	WP_223575482.1		K9D24_RS05735	1237101	1237868	1	hypothetical protein
1224014	1259823	35809	Predicted by at least one method	WP_223575483.1		K9D24_RS05740	1238217	1238504	1	hypothetical protein
1224014	1259823	35809	Predicted by at least one method	WP_223575484.1		K9D24_RS05745	1238504	1238977	1	hypothetical protein
1224014	1259823	35809	Predicted by at least one method	WP_223575485.1		K9D24_RS05750	1239303	1241093	1	AAA family ATPase
1224014	1259823	35809	Predicted by at least one method	WP_223576495.1		K9D24_RS05755	1241090	1242352	1	ATP-binding domain-containing protein
1224014	1259823	35809	Predicted by at least one method	WP_223575486.1		K9D24_RS05760	1242431	1242676	-1	helix-turn-helix domain-containing protein
1224014	1259823	35809	Predicted by at least one method	WP_223575487.1		K9D24_RS05765	1243216	1243617	1	hypothetical protein
1224014	1259823	35809	Predicted by at least one method	WP_223575488.1		K9D24_RS05770	1243662	1244885	1	type II toxin-antitoxin system HipA family toxin
1224014	1259823	35809	Predicted by at least one method	WP_081100912.1		K9D24_RS05775	1245247	1245573	1	metalloregulator ArsR/SmtB family transcription factor
1224014	1259823	35809	Predicted by at least one method	WP_223575489.1		K9D24_RS05780	1245696	1246196	1	arsenate reductase ArsC
1224014	1259823	35809	Predicted by at least one method	WP_223575490.1	arsB	K9D24_RS05785	1246201	1247283	1	ACR3 family arsenite efflux transporter
1224014	1259823	35809	Predicted by at least one method	WP_062839465.1	arsC	K9D24_RS05790	1247329	1247751	1	arsenate reductase (glutaredoxin)
1224014	1259823	35809	Predicted by at least one method	WP_223575491.1	arsH	K9D24_RS05795	1247744	1248451	1	arsenical resistance protein ArsH
1224014	1259823	35809	Predicted by at least one method	WP_223576496.1		K9D24_RS05800	1248520	1248978	1	universal stress protein
1224014	1259823	35809	Predicted by at least one method	WP_223575492.1		K9D24_RS05805	1248992	1250782	1	adenosylcobalamin-dependent ribonucleoside-diphosphate reductase
1224014	1259823	35809	Predicted by at least one method	WP_223575493.1		K9D24_RS05810	1250815	1251798	-1	zinc-binding alcohol dehydrogenase family protein
1224014	1259823	35809	Predicted by at least one method	WP_062839469.1		K9D24_RS05815	1251795	1252244	-1	universal stress protein
1224014	1259823	35809	Predicted by at least one method	WP_223575494.1		K9D24_RS05820	1252276	1253115	-1	universal stress protein
1224014	1259823	35809	Predicted by at least one method	WP_081100913.1		K9D24_RS05825	1253399	1253824	1	universal stress protein
1224014	1259823	35809	Predicted by at least one method	WP_223575495.1		K9D24_RS05830	1253906	1255279	-1	MBL fold metallo-hydrolase
1224014	1259823	35809	Predicted by at least one method	WP_223575496.1		K9D24_RS05835	1255446	1255901	1	CBS domain-containing protein
1224014	1259823	35809	Predicted by at least one method	WP_223575497.1		K9D24_RS05840	1255931	1256446	1	hypothetical protein
1224014	1259823	35809	Predicted by at least one method	WP_223575498.1		K9D24_RS05845	1256608	1257696	1	PAS domain-containing sensor histidine kinase
1224014	1259823	35809	Predicted by at least one method	WP_223575499.1		K9D24_RS05850	1257693	1258346	1	response regulator transcription factor
1224014	1259823	35809	Predicted by at least one method	WP_056317880.1		K9D24_RS05855	1258530	1259264	1	helix-turn-helix domain-containing protein
1224014	1259823	35809	Predicted by at least one method	WP_223575500.1		K9D24_RS05860	1259305	1259823	1	hypothetical protein
1224014	1259823	35809	Predicted by at least one method	WP_223575501.1		K9D24_RS05865	1259820	1261622	1	alpha/beta fold hydrolase
1233259	1243665	10406	Predicted by at least one method	WP_223575481.1		K9D24_RS05730	1234687	1237104	1	ATP-binding protein
1233259	1243665	10406	Predicted by at least one method	WP_223575482.1		K9D24_RS05735	1237101	1237868	1	hypothetical protein
1233259	1243665	10406	Predicted by at least one method	WP_223575483.1		K9D24_RS05740	1238217	1238504	1	hypothetical protein
1233259	1243665	10406	Predicted by at least one method	WP_223575484.1		K9D24_RS05745	1238504	1238977	1	hypothetical protein
1233259	1243665	10406	Predicted by at least one method	WP_223575485.1		K9D24_RS05750	1239303	1241093	1	AAA family ATPase
1233259	1243665	10406	Predicted by at least one method	WP_223576495.1		K9D24_RS05755	1241090	1242352	1	ATP-binding domain-containing protein
1233259	1243665	10406	Predicted by at least one method	WP_223575486.1		K9D24_RS05760	1242431	1242676	-1	helix-turn-helix domain-containing protein
1233259	1243665	10406	Predicted by at least one method	WP_223575487.1		K9D24_RS05765	1243216	1243617	1	hypothetical protein
1233259	1243665	10406	Predicted by at least one method	WP_223575488.1		K9D24_RS05770	1243662	1244885	1	type II toxin-antitoxin system HipA family toxin
1248415	1253554	5139	Predicted by at least one method	WP_223575491.1	arsH	K9D24_RS05795	1247744	1248451	1	arsenical resistance protein ArsH
1248415	1253554	5139	Predicted by at least one method	WP_223576496.1		K9D24_RS05800	1248520	1248978	1	universal stress protein
1248415	1253554	5139	Predicted by at least one method	WP_223575492.1		K9D24_RS05805	1248992	1250782	1	adenosylcobalamin-dependent ribonucleoside-diphosphate reductase
1248415	1253554	5139	Predicted by at least one method	WP_223575493.1		K9D24_RS05810	1250815	1251798	-1	zinc-binding alcohol dehydrogenase family protein
1248415	1253554	5139	Predicted by at least one method	WP_062839469.1		K9D24_RS05815	1251795	1252244	-1	universal stress protein
1248415	1253554	5139	Predicted by at least one method	WP_223575494.1		K9D24_RS05820	1252276	1253115	-1	universal stress protein
1248415	1253554	5139	Predicted by at least one method	WP_081100913.1		K9D24_RS05825	1253399	1253824	1	universal stress protein
1259165	1263371	4206	Predicted by at least one method	WP_056317880.1		K9D24_RS05855	1258530	1259264	1	helix-turn-helix domain-containing protein
1259165	1263371	4206	Predicted by at least one method	WP_223575500.1		K9D24_RS05860	1259305	1259823	1	hypothetical protein
1259165	1263371	4206	Predicted by at least one method	WP_223575501.1		K9D24_RS05865	1259820	1261622	1	alpha/beta fold hydrolase
1259165	1263371	4206	Predicted by at least one method	WP_223575502.1		K9D24_RS05870	1261649	1262971	-1	tetratricopeptide repeat protein
1259165	1263371	4206	Predicted by at least one method	WP_223575503.1		K9D24_RS05875	1263366	1264301	1	SMP-30/gluconolactonase/LRE family protein
1349309	1354401	5092	Predicted by at least one method	WP_062839530.1		K9D24_RS06230	1349309	1350199	1	SDR family oxidoreductase
1349309	1354401	5092	Predicted by at least one method	WP_223575556.1		K9D24_RS06235	1350207	1350827	-1	DUF4142 domain-containing protein
1349309	1354401	5092	Predicted by at least one method	WP_062839532.1		K9D24_RS06240	1350859	1351449	-1	phage holin family protein
1349309	1354401	5092	Predicted by at least one method	WP_223575557.1		K9D24_RS06245	1351619	1351885	1	hypothetical protein
1349309	1354401	5092	Predicted by at least one method	WP_223575558.1		K9D24_RS06250	1351932	1352240	1	DUF378 domain-containing protein
1349309	1354401	5092	Predicted by at least one method	WP_062839535.1		K9D24_RS06255	1352269	1352484	-1	hypothetical protein
1349309	1354401	5092	Predicted by at least one method	WP_056317667.1		K9D24_RS06260	1352635	1353009	1	hypothetical protein
1349309	1354401	5092	Predicted by at least one method	WP_223575559.1		K9D24_RS06265	1353016	1354401	-1	sigma-54 dependent transcriptional regulator
1685122	1691015	5893	Predicted by at least one method	WP_223576506.1		K9D24_RS07845	1685149	1687419	-1	autotransporter outer membrane beta-barrel domain-containing protein
1685122	1691015	5893	Predicted by at least one method			K9D24_RS07850	1687694	1687894	1	energy transducer TonB
1685122	1691015	5893	Predicted by at least one method	WP_223575720.1		K9D24_RS07855	1688236	1688568	1	hypothetical protein
1685122	1691015	5893	Predicted by at least one method	WP_223575722.1		K9D24_RS07860	1689018	1689914	-1	LysR family transcriptional regulator
1685122	1691015	5893	Predicted by at least one method	WP_062841404.1		K9D24_RS07865	1690003	1690752	1	SDR family oxidoreductase
2063418	2110622	47204	Predicted by at least one method	WP_155721887.1		K9D24_RS09585	2063293	2063430	1	hypothetical protein
2063418	2110622	47204	Predicted by at least one method	WP_223575984.1		K9D24_RS09590	2063418	2064638	-1	diguanylate phosphodiesterase
2063418	2110622	47204	Predicted by at least one method	WP_223575985.1		K9D24_RS09595	2065099	2065761	1	SOS response-associated peptidase
2063418	2110622	47204	Predicted by at least one method	WP_223575986.1		K9D24_RS09600	2065816	2066124	1	hypothetical protein
2063418	2110622	47204	Predicted by at least one method	WP_223575987.1		K9D24_RS09605	2066215	2066391	1	type II toxin-antitoxin system HicA family toxin
2063418	2110622	47204	Predicted by at least one method	WP_223575988.1		K9D24_RS09610	2066449	2066871	1	type II toxin-antitoxin system HicB family antitoxin
2063418	2110622	47204	Predicted by at least one method	WP_223575989.1		K9D24_RS09615	2066974	2067375	-1	hypothetical protein
2063418	2110622	47204	Predicted by at least one method	WP_223575990.1		K9D24_RS09620	2067372	2067872	-1	hypothetical protein
2063418	2110622	47204	Predicted by at least one method	WP_223575991.1		K9D24_RS09625	2067869	2068147	-1	hypothetical protein
2063418	2110622	47204	Predicted by at least one method	WP_223575992.1		K9D24_RS09630	2068149	2068457	-1	hypothetical protein
2063418	2110622	47204	Predicted by at least one method	WP_223575993.1		K9D24_RS09635	2068627	2069700	1	acyltransferase
2063418	2110622	47204	Predicted by at least one method	WP_223575994.1		K9D24_RS09640	2069723	2070154	-1	hypothetical protein
2063418	2110622	47204	Predicted by at least one method	WP_223575995.1		K9D24_RS09645	2070157	2070879	-1	hypothetical protein
2063418	2110622	47204	Predicted by at least one method	WP_223575996.1		K9D24_RS09650	2070880	2071530	-1	DUF2612 domain-containing protein
2063418	2110622	47204	Predicted by at least one method	WP_223575997.1		K9D24_RS09655	2071527	2072717	-1	baseplate J/gp47 family protein
2063418	2110622	47204	Predicted by at least one method	WP_223575998.1		K9D24_RS09660	2072710	2073054	-1	hypothetical protein
2063418	2110622	47204	Predicted by at least one method	WP_223575999.1		K9D24_RS09665	2073051	2073758	-1	hypothetical protein
2063418	2110622	47204	Predicted by at least one method	WP_223576000.1		K9D24_RS09670	2073743	2074567	-1	hypothetical protein
2063418	2110622	47204	Predicted by at least one method	WP_108696874.1		K9D24_RS09675	2074560	2074868	-1	hypothetical protein
2063418	2110622	47204	Predicted by at least one method	WP_223576001.1		K9D24_RS09680	2074865	2075407	-1	hypothetical protein
2063418	2110622	47204	Predicted by at least one method	WP_223576002.1		K9D24_RS09685	2075407	2077263	-1	phage tail tape measure protein
2063418	2110622	47204	Predicted by at least one method	WP_223576003.1		K9D24_RS09690	2077354	2077809	-1	hypothetical protein
2063418	2110622	47204	Predicted by at least one method	WP_223576004.1		K9D24_RS09695	2077819	2078268	-1	hypothetical protein
2063418	2110622	47204	Predicted by at least one method	WP_223576005.1		K9D24_RS09700	2078326	2079834	-1	DUF3383 domain-containing protein
2063418	2110622	47204	Predicted by at least one method	WP_223576006.1		K9D24_RS09705	2079845	2080372	-1	hypothetical protein
2063418	2110622	47204	Predicted by at least one method	WP_223576007.1		K9D24_RS09710	2080369	2080740	-1	hypothetical protein
2063418	2110622	47204	Predicted by at least one method	WP_223576008.1		K9D24_RS09715	2080737	2081213	-1	hypothetical protein
2063418	2110622	47204	Predicted by at least one method	WP_223576009.1		K9D24_RS09720	2081210	2081638	-1	DUF4054 domain-containing protein
2063418	2110622	47204	Predicted by at least one method	WP_223576010.1		K9D24_RS09725	2081640	2081990	-1	hypothetical protein
2063418	2110622	47204	Predicted by at least one method	WP_223576011.1		K9D24_RS09730	2082050	2083132	-1	DUF2184 domain-containing protein
2063418	2110622	47204	Predicted by at least one method	WP_223576012.1		K9D24_RS09735	2083153	2083638	-1	hypothetical protein
2063418	2110622	47204	Predicted by at least one method	WP_223576013.1		K9D24_RS09740	2083635	2084885	-1	DUF2213 domain-containing protein
2063418	2110622	47204	Predicted by at least one method	WP_223576014.1		K9D24_RS09745	2084866	2085738	-1	minor capsid protein
2063418	2110622	47204	Predicted by at least one method	WP_223576015.1		K9D24_RS09750	2085638	2087173	-1	DUF1073 domain-containing protein
2063418	2110622	47204	Predicted by at least one method	WP_223576515.1		K9D24_RS09755	2087170	2088408	-1	phage terminase large subunit
2063418	2110622	47204	Predicted by at least one method	WP_223576016.1		K9D24_RS09760	2088395	2088874	-1	terminase small subunit
2063418	2110622	47204	Predicted by at least one method	WP_223576017.1		K9D24_RS09765	2088932	2089150	-1	hypothetical protein
2063418	2110622	47204	Predicted by at least one method	WP_223576018.1		K9D24_RS09770	2089448	2089783	1	hypothetical protein
2063418	2110622	47204	Predicted by at least one method	WP_223576019.1		K9D24_RS09775	2089828	2090130	-1	hypothetical protein
2063418	2110622	47204	Predicted by at least one method	WP_223576020.1		K9D24_RS09780	2090127	2090483	-1	hypothetical protein
2063418	2110622	47204	Predicted by at least one method	WP_062841998.1		K9D24_RS09785	2090476	2090679	-1	hypothetical protein
2063418	2110622	47204	Predicted by at least one method	WP_223576021.1		K9D24_RS09790	2090759	2091301	-1	hypothetical protein
2063418	2110622	47204	Predicted by at least one method	WP_223576022.1	dnaB	K9D24_RS09795	2091303	2092691	-1	replicative DNA helicase
2063418	2110622	47204	Predicted by at least one method	WP_223576023.1		K9D24_RS09800	2092688	2093527	-1	hypothetical protein
2063418	2110622	47204	Predicted by at least one method	WP_223576024.1		K9D24_RS09805	2093527	2094003	-1	hypothetical protein
2063418	2110622	47204	Predicted by at least one method	WP_223576025.1		K9D24_RS09810	2094003	2094419	-1	recombinase
2063418	2110622	47204	Predicted by at least one method	WP_175178531.1		K9D24_RS09815	2094421	2094600	-1	hypothetical protein
2063418	2110622	47204	Predicted by at least one method	WP_223576026.1		K9D24_RS09820	2094597	2094971	-1	XRE family transcriptional regulator
2063418	2110622	47204	Predicted by at least one method	WP_223576027.1		K9D24_RS09825	2095072	2095236	1	hypothetical protein
2063418	2110622	47204	Predicted by at least one method	WP_223576028.1		K9D24_RS09830	2095239	2095499	-1	YdaS family helix-turn-helix protein
2063418	2110622	47204	Predicted by at least one method			K9D24_RS09835	2095576	2095794	1	hypothetical protein
2063418	2110622	47204	Predicted by at least one method	WP_223576516.1		K9D24_RS09840	2095771	2096670	1	S24 family peptidase
2063418	2110622	47204	Predicted by at least one method	WP_223576029.1		K9D24_RS09845	2097072	2097578	-1	hypothetical protein
2063418	2110622	47204	Predicted by at least one method	WP_223576030.1		K9D24_RS09850	2098488	2098880	1	hypothetical protein
2063418	2110622	47204	Predicted by at least one method	WP_223576031.1		K9D24_RS09855	2098885	2099247	1	hypothetical protein
2063418	2110622	47204	Predicted by at least one method	WP_223576032.1		K9D24_RS09860	2099345	2099509	1	hypothetical protein
2063418	2110622	47204	Predicted by at least one method	WP_223576033.1		K9D24_RS09865	2099511	2100611	1	hypothetical protein
2063418	2110622	47204	Predicted by at least one method	WP_108696910.1		K9D24_RS09870	2100619	2101398	1	ERF family protein
2063418	2110622	47204	Predicted by at least one method	WP_223576034.1		K9D24_RS09875	2101398	2102033	1	YqaJ viral recombinase family protein
2063418	2110622	47204	Predicted by at least one method	WP_223576035.1	ssb	K9D24_RS09880	2102033	2102539	1	single-stranded DNA-binding protein
2063418	2110622	47204	Predicted by at least one method	WP_223576036.1		K9D24_RS09885	2102543	2102839	-1	hypothetical protein
2063418	2110622	47204	Predicted by at least one method	WP_223576037.1		K9D24_RS09890	2103111	2103254	1	hypothetical protein
2063418	2110622	47204	Predicted by at least one method	WP_223576038.1		K9D24_RS09895	2103257	2103856	1	hypothetical protein
2063418	2110622	47204	Predicted by at least one method	WP_223576039.1		K9D24_RS09900	2103853	2104098	1	hypothetical protein
2063418	2110622	47204	Predicted by at least one method	WP_223576040.1		K9D24_RS09905	2104098	2104283	1	hypothetical protein
2063418	2110622	47204	Predicted by at least one method	WP_223576041.1		K9D24_RS09910	2104280	2105176	1	hypothetical protein
2063418	2110622	47204	Predicted by at least one method	WP_223576042.1		K9D24_RS09915	2105169	2105636	1	hypothetical protein
2063418	2110622	47204	Predicted by at least one method	WP_223576043.1		K9D24_RS09920	2105629	2105925	1	ASCH domain-containing protein
2063418	2110622	47204	Predicted by at least one method	WP_223576044.1		K9D24_RS09925	2105925	2106092	1	hypothetical protein
2063418	2110622	47204	Predicted by at least one method	WP_223576045.1		K9D24_RS09930	2106085	2106267	1	hypothetical protein
2063418	2110622	47204	Predicted by at least one method	WP_223576046.1		K9D24_RS09935	2106395	2106643	1	hypothetical protein
2063418	2110622	47204	Predicted by at least one method	WP_223576047.1		K9D24_RS09940	2106650	2107282	-1	hypothetical protein
2063418	2110622	47204	Predicted by at least one method	WP_223576048.1		K9D24_RS09945	2107529	2108161	-1	hypothetical protein
2063418	2110622	47204	Predicted by at least one method	WP_223576049.1		K9D24_RS09950	2108136	2109125	-1	site-specific integrase
2063418	2110622	47204	Predicted by at least one method	WP_056324436.1	dapC	K9D24_RS09960	2109426	2110622	1	succinyldiaminopimelate transaminase
2065099	2075407	10308	Predicted by at least one method	WP_223575985.1		K9D24_RS09595	2065099	2065761	1	SOS response-associated peptidase
2065099	2075407	10308	Predicted by at least one method	WP_223575986.1		K9D24_RS09600	2065816	2066124	1	hypothetical protein
2065099	2075407	10308	Predicted by at least one method	WP_223575987.1		K9D24_RS09605	2066215	2066391	1	type II toxin-antitoxin system HicA family toxin
2065099	2075407	10308	Predicted by at least one method	WP_223575988.1		K9D24_RS09610	2066449	2066871	1	type II toxin-antitoxin system HicB family antitoxin
2065099	2075407	10308	Predicted by at least one method	WP_223575989.1		K9D24_RS09615	2066974	2067375	-1	hypothetical protein
2065099	2075407	10308	Predicted by at least one method	WP_223575990.1		K9D24_RS09620	2067372	2067872	-1	hypothetical protein
2065099	2075407	10308	Predicted by at least one method	WP_223575991.1		K9D24_RS09625	2067869	2068147	-1	hypothetical protein
2065099	2075407	10308	Predicted by at least one method	WP_223575992.1		K9D24_RS09630	2068149	2068457	-1	hypothetical protein
2065099	2075407	10308	Predicted by at least one method	WP_223575993.1		K9D24_RS09635	2068627	2069700	1	acyltransferase
2065099	2075407	10308	Predicted by at least one method	WP_223575994.1		K9D24_RS09640	2069723	2070154	-1	hypothetical protein
2065099	2075407	10308	Predicted by at least one method	WP_223575995.1		K9D24_RS09645	2070157	2070879	-1	hypothetical protein
2065099	2075407	10308	Predicted by at least one method	WP_223575996.1		K9D24_RS09650	2070880	2071530	-1	DUF2612 domain-containing protein
2065099	2075407	10308	Predicted by at least one method	WP_223575997.1		K9D24_RS09655	2071527	2072717	-1	baseplate J/gp47 family protein
2065099	2075407	10308	Predicted by at least one method	WP_223575998.1		K9D24_RS09660	2072710	2073054	-1	hypothetical protein
2065099	2075407	10308	Predicted by at least one method	WP_223575999.1		K9D24_RS09665	2073051	2073758	-1	hypothetical protein
2065099	2075407	10308	Predicted by at least one method	WP_223576000.1		K9D24_RS09670	2073743	2074567	-1	hypothetical protein
2065099	2075407	10308	Predicted by at least one method	WP_108696874.1		K9D24_RS09675	2074560	2074868	-1	hypothetical protein
2065099	2075407	10308	Predicted by at least one method	WP_223576001.1		K9D24_RS09680	2074865	2075407	-1	hypothetical protein
2068007	2092769	24762	Predicted by at least one method	WP_223575991.1		K9D24_RS09625	2067869	2068147	-1	hypothetical protein
2068007	2092769	24762	Predicted by at least one method	WP_223575992.1		K9D24_RS09630	2068149	2068457	-1	hypothetical protein
2068007	2092769	24762	Predicted by at least one method	WP_223575993.1		K9D24_RS09635	2068627	2069700	1	acyltransferase
2068007	2092769	24762	Predicted by at least one method	WP_223575994.1		K9D24_RS09640	2069723	2070154	-1	hypothetical protein
2068007	2092769	24762	Predicted by at least one method	WP_223575995.1		K9D24_RS09645	2070157	2070879	-1	hypothetical protein
2068007	2092769	24762	Predicted by at least one method	WP_223575996.1		K9D24_RS09650	2070880	2071530	-1	DUF2612 domain-containing protein
2068007	2092769	24762	Predicted by at least one method	WP_223575997.1		K9D24_RS09655	2071527	2072717	-1	baseplate J/gp47 family protein
2068007	2092769	24762	Predicted by at least one method	WP_223575998.1		K9D24_RS09660	2072710	2073054	-1	hypothetical protein
2068007	2092769	24762	Predicted by at least one method	WP_223575999.1		K9D24_RS09665	2073051	2073758	-1	hypothetical protein
2068007	2092769	24762	Predicted by at least one method	WP_223576000.1		K9D24_RS09670	2073743	2074567	-1	hypothetical protein
2068007	2092769	24762	Predicted by at least one method	WP_108696874.1		K9D24_RS09675	2074560	2074868	-1	hypothetical protein
2068007	2092769	24762	Predicted by at least one method	WP_223576001.1		K9D24_RS09680	2074865	2075407	-1	hypothetical protein
2068007	2092769	24762	Predicted by at least one method	WP_223576002.1		K9D24_RS09685	2075407	2077263	-1	phage tail tape measure protein
2068007	2092769	24762	Predicted by at least one method	WP_223576003.1		K9D24_RS09690	2077354	2077809	-1	hypothetical protein
2068007	2092769	24762	Predicted by at least one method	WP_223576004.1		K9D24_RS09695	2077819	2078268	-1	hypothetical protein
2068007	2092769	24762	Predicted by at least one method	WP_223576005.1		K9D24_RS09700	2078326	2079834	-1	DUF3383 domain-containing protein
2068007	2092769	24762	Predicted by at least one method	WP_223576006.1		K9D24_RS09705	2079845	2080372	-1	hypothetical protein
2068007	2092769	24762	Predicted by at least one method	WP_223576007.1		K9D24_RS09710	2080369	2080740	-1	hypothetical protein
2068007	2092769	24762	Predicted by at least one method	WP_223576008.1		K9D24_RS09715	2080737	2081213	-1	hypothetical protein
2068007	2092769	24762	Predicted by at least one method	WP_223576009.1		K9D24_RS09720	2081210	2081638	-1	DUF4054 domain-containing protein
2068007	2092769	24762	Predicted by at least one method	WP_223576010.1		K9D24_RS09725	2081640	2081990	-1	hypothetical protein
2068007	2092769	24762	Predicted by at least one method	WP_223576011.1		K9D24_RS09730	2082050	2083132	-1	DUF2184 domain-containing protein
2068007	2092769	24762	Predicted by at least one method	WP_223576012.1		K9D24_RS09735	2083153	2083638	-1	hypothetical protein
2068007	2092769	24762	Predicted by at least one method	WP_223576013.1		K9D24_RS09740	2083635	2084885	-1	DUF2213 domain-containing protein
2068007	2092769	24762	Predicted by at least one method	WP_223576014.1		K9D24_RS09745	2084866	2085738	-1	minor capsid protein
2068007	2092769	24762	Predicted by at least one method	WP_223576015.1		K9D24_RS09750	2085638	2087173	-1	DUF1073 domain-containing protein
2068007	2092769	24762	Predicted by at least one method	WP_223576515.1		K9D24_RS09755	2087170	2088408	-1	phage terminase large subunit
2068007	2092769	24762	Predicted by at least one method	WP_223576016.1		K9D24_RS09760	2088395	2088874	-1	terminase small subunit
2068007	2092769	24762	Predicted by at least one method	WP_223576017.1		K9D24_RS09765	2088932	2089150	-1	hypothetical protein
2068007	2092769	24762	Predicted by at least one method	WP_223576018.1		K9D24_RS09770	2089448	2089783	1	hypothetical protein
2068007	2092769	24762	Predicted by at least one method	WP_223576019.1		K9D24_RS09775	2089828	2090130	-1	hypothetical protein
2068007	2092769	24762	Predicted by at least one method	WP_223576020.1		K9D24_RS09780	2090127	2090483	-1	hypothetical protein
2068007	2092769	24762	Predicted by at least one method	WP_062841998.1		K9D24_RS09785	2090476	2090679	-1	hypothetical protein
2068007	2092769	24762	Predicted by at least one method	WP_223576021.1		K9D24_RS09790	2090759	2091301	-1	hypothetical protein
2068007	2092769	24762	Predicted by at least one method	WP_223576022.1	dnaB	K9D24_RS09795	2091303	2092691	-1	replicative DNA helicase
2068007	2092769	24762	Predicted by at least one method	WP_223576023.1		K9D24_RS09800	2092688	2093527	-1	hypothetical protein
2268936	2277940	9004	Predicted by at least one method	WP_223576112.1		K9D24_RS10685	2267356	2269014	1	ATP-binding cassette domain-containing protein
2268936	2277940	9004	Predicted by at least one method	WP_223576113.1		K9D24_RS10690	2269325	2269555	-1	hypothetical protein
2268936	2277940	9004	Predicted by at least one method	WP_223576114.1		K9D24_RS10695	2270177	2270452	-1	colicin
2268936	2277940	9004	Predicted by at least one method	WP_223576521.1		K9D24_RS10700	2270709	2271230	1	alpha-ketoglutarate-dependent dioxygenase AlkB
2268936	2277940	9004	Predicted by at least one method	WP_217484605.1		K9D24_RS10705	2271227	2271439	-1	hypothetical protein
2268936	2277940	9004	Predicted by at least one method	WP_175234504.1		K9D24_RS10710	2271681	2272067	-1	DUF4279 domain-containing protein
2268936	2277940	9004	Predicted by at least one method	WP_223576115.1		K9D24_RS10715	2272207	2272653	-1	hypothetical protein
2268936	2277940	9004	Predicted by at least one method	WP_223576116.1		K9D24_RS10720	2272994	2273506	-1	hemagglutinin repeat-containing protein
2268936	2277940	9004	Predicted by at least one method	WP_223576117.1		K9D24_RS10725	2273721	2273993	-1	colicin immunity domain-containing protein
2268936	2277940	9004	Predicted by at least one method	WP_223576118.1		K9D24_RS10730	2273990	2274295	-1	hypothetical protein
2268936	2277940	9004	Predicted by at least one method	WP_223576119.1		K9D24_RS10735	2274830	2275387	-1	hypothetical protein
2268936	2277940	9004	Predicted by at least one method	WP_223576120.1		K9D24_RS10740	2275901	2276107	-1	hypothetical protein
2268936	2277940	9004	Predicted by at least one method	WP_223576121.1		K9D24_RS10745	2276410	2276796	-1	pre-toxin TG domain-containing protein
2268936	2277940	9004	Predicted by at least one method	WP_223576122.1		K9D24_RS10750	2276895	2277167	-1	hypothetical protein
2268936	2277940	9004	Predicted by at least one method	WP_223576123.1		K9D24_RS10755	2277602	2289031	-1	hemagglutinin repeat-containing protein
2269325	2277167	7842	Predicted by at least one method	WP_223576113.1		K9D24_RS10690	2269325	2269555	-1	hypothetical protein
2269325	2277167	7842	Predicted by at least one method	WP_223576114.1		K9D24_RS10695	2270177	2270452	-1	colicin
2269325	2277167	7842	Predicted by at least one method	WP_223576521.1		K9D24_RS10700	2270709	2271230	1	alpha-ketoglutarate-dependent dioxygenase AlkB
2269325	2277167	7842	Predicted by at least one method	WP_217484605.1		K9D24_RS10705	2271227	2271439	-1	hypothetical protein
2269325	2277167	7842	Predicted by at least one method	WP_175234504.1		K9D24_RS10710	2271681	2272067	-1	DUF4279 domain-containing protein
2269325	2277167	7842	Predicted by at least one method	WP_223576115.1		K9D24_RS10715	2272207	2272653	-1	hypothetical protein
2269325	2277167	7842	Predicted by at least one method	WP_223576116.1		K9D24_RS10720	2272994	2273506	-1	hemagglutinin repeat-containing protein
2269325	2277167	7842	Predicted by at least one method	WP_223576117.1		K9D24_RS10725	2273721	2273993	-1	colicin immunity domain-containing protein
2269325	2277167	7842	Predicted by at least one method	WP_223576118.1		K9D24_RS10730	2273990	2274295	-1	hypothetical protein
2269325	2277167	7842	Predicted by at least one method	WP_223576119.1		K9D24_RS10735	2274830	2275387	-1	hypothetical protein
2269325	2277167	7842	Predicted by at least one method	WP_223576120.1		K9D24_RS10740	2275901	2276107	-1	hypothetical protein
2269325	2277167	7842	Predicted by at least one method	WP_223576121.1		K9D24_RS10745	2276410	2276796	-1	pre-toxin TG domain-containing protein
2269325	2277167	7842	Predicted by at least one method	WP_223576122.1		K9D24_RS10750	2276895	2277167	-1	hypothetical protein
2479736	2485746	6010	Predicted by at least one method	WP_223576227.1		K9D24_RS11655	2479736	2480656	-1	hypothetical protein
2479736	2485746	6010	Predicted by at least one method	WP_223576228.1		K9D24_RS11660	2480653	2481552	-1	hypothetical protein
2479736	2485746	6010	Predicted by at least one method	WP_223576229.1		K9D24_RS11665	2481671	2482567	-1	hypothetical protein
2479736	2485746	6010	Predicted by at least one method	WP_223576230.1		K9D24_RS11670	2482567	2485746	-1	hypothetical protein
2536401	2549921	13520	Predicted by at least one method	WP_223576251.1		K9D24_RS11895	2536401	2537285	-1	LysR substrate-binding domain-containing protein
2536401	2549921	13520	Predicted by at least one method	WP_223576252.1		K9D24_RS11900	2537417	2538013	1	short chain dehydrogenase
2536401	2549921	13520	Predicted by at least one method	WP_223576253.1		K9D24_RS11910	2538382	2538615	1	DUF3079 domain-containing protein
2536401	2549921	13520	Predicted by at least one method	WP_223576254.1	mnmH	K9D24_RS11925	2539319	2540365	1	tRNA 2-selenouridine(34) synthase MnmH
2536401	2549921	13520	Predicted by at least one method	WP_223576255.1		K9D24_RS11930	2540623	2541171	-1	superinfection exclusion B family protein
2536401	2549921	13520	Predicted by at least one method	WP_223576256.1		K9D24_RS11935	2541541	2542140	1	hypothetical protein
2536401	2549921	13520	Predicted by at least one method	WP_223576257.1		K9D24_RS11940	2542446	2542640	1	hypothetical protein
2536401	2549921	13520	Predicted by at least one method	WP_223576258.1		K9D24_RS11945	2543220	2544263	-1	phage portal protein
2536401	2549921	13520	Predicted by at least one method	WP_223576259.1		K9D24_RS11950	2544260	2546014	-1	terminase ATPase subunit family protein
2536401	2549921	13520	Predicted by at least one method	WP_223576260.1		K9D24_RS11955	2546156	2547031	1	GPO family capsid scaffolding protein
2536401	2549921	13520	Predicted by at least one method	WP_223576261.1		K9D24_RS11960	2547080	2548087	1	phage major capsid protein, P2 family
2536401	2549921	13520	Predicted by at least one method	WP_223576262.1		K9D24_RS11965	2548090	2548785	1	phage terminase small subunit
2536401	2549921	13520	Predicted by at least one method	WP_223576263.1		K9D24_RS11970	2548878	2549348	1	head completion/stabilization protein
2536401	2549921	13520	Predicted by at least one method	WP_223576264.1		K9D24_RS11975	2549348	2549554	1	tail protein X
2536401	2549921	13520	Predicted by at least one method	WP_223576265.1		K9D24_RS11980	2549559	2549921	1	phage holin family protein
2536401	2549921	13520	Predicted by at least one method	WP_223576266.1		K9D24_RS11985	2549918	2550217	1	phage holin family protein
2559104	2564947	5843	Predicted by at least one method	WP_082601397.1		K9D24_RS12055	2559104	2559220	1	GpE family phage tail protein
2559104	2564947	5843	Predicted by at least one method	WP_223576280.1		K9D24_RS12060	2559224	2561965	1	phage tail tape measure protein
2559104	2564947	5843	Predicted by at least one method	WP_223576281.1		K9D24_RS12065	2561978	2562433	1	phage tail protein
2559104	2564947	5843	Predicted by at least one method	WP_223576282.1		K9D24_RS12070	2562433	2563524	1	phage late control D family protein
2559104	2564947	5843	Predicted by at least one method	WP_223576283.1		K9D24_RS12075	2563537	2563830	-1	hypothetical protein
2559104	2564947	5843	Predicted by at least one method	WP_223576284.1		K9D24_RS12080	2563953	2564360	-1	helix-turn-helix transcriptional regulator
2559104	2564947	5843	Predicted by at least one method	WP_223576285.1		K9D24_RS12085	2564663	2564947	1	ogr/Delta-like zinc finger family protein
2559104	2564947	5843	Predicted by at least one method	WP_223576286.1		K9D24_RS12090	2564934	2565338	1	hypothetical protein
2639855	2657172	17317	Predicted by at least one method	WP_223576321.1		K9D24_RS12470	2639943	2640503	1	YiiX family permuted papain-like enzyme
2639855	2657172	17317	Predicted by at least one method	WP_223576322.1		K9D24_RS12475	2640571	2641884	-1	amidohydrolase family protein
2639855	2657172	17317	Predicted by at least one method	WP_223576323.1		K9D24_RS12480	2641989	2643809	-1	SLC13 family permease
2639855	2657172	17317	Predicted by at least one method	WP_223576324.1		K9D24_RS12485	2643833	2645263	-1	basic amino acid/polyamine antiporter
2639855	2657172	17317	Predicted by at least one method	WP_056323362.1	arcA	K9D24_RS12490	2645347	2646588	-1	arginine deiminase
2639855	2657172	17317	Predicted by at least one method	WP_062842122.1		K9D24_RS12495	2646605	2648026	-1	basic amino acid/polyamine antiporter
2639855	2657172	17317	Predicted by at least one method	WP_062842123.1		K9D24_RS12500	2648100	2649086	-1	AI-2E family transporter
2639855	2657172	17317	Predicted by at least one method	WP_223576325.1		K9D24_RS12505	2649083	2650573	-1	alpha/beta hydrolase
2639855	2657172	17317	Predicted by at least one method	WP_223576326.1		K9D24_RS12510	2650570	2652081	-1	efflux transporter outer membrane subunit
2639855	2657172	17317	Predicted by at least one method	WP_179689647.1		K9D24_RS12515	2652078	2655254	-1	multidrug efflux RND transporter permease subunit
2639855	2657172	17317	Predicted by at least one method	WP_223576327.1		K9D24_RS12520	2655266	2656420	-1	efflux RND transporter periplasmic adaptor subunit
2639855	2657172	17317	Predicted by at least one method	WP_223576328.1		K9D24_RS12525	2657123	2661253	-1	PAS domain-containing protein
2768871	2780263	11392	Predicted by at least one method	WP_223576385.1		K9D24_RS13065	2769414	2773190	1	hypothetical protein
2768871	2780263	11392	Predicted by at least one method	WP_223576386.1		K9D24_RS13070	2773502	2774665	1	hypothetical protein
2768871	2780263	11392	Predicted by at least one method	WP_062842210.1		K9D24_RS13075	2774727	2775347	1	hypothetical protein
2768871	2780263	11392	Predicted by at least one method	WP_223576387.1		K9D24_RS13080	2775427	2775801	1	hypothetical protein
2768871	2780263	11392	Predicted by at least one method	WP_223576388.1		K9D24_RS13085	2776041	2777318	1	S41 family peptidase
2768871	2780263	11392	Predicted by at least one method	WP_223576389.1		K9D24_RS13090	2777358	2777984	1	hypothetical protein
2768871	2780263	11392	Predicted by at least one method	WP_223576535.1		K9D24_RS13095	2778063	2779049	-1	zinc-dependent alcohol dehydrogenase family protein
2768871	2780263	11392	Predicted by at least one method	WP_223576390.1		K9D24_RS13100	2779160	2780029	1	LysR family transcriptional regulator
2768871	2780263	11392	Predicted by at least one method			K9D24_RS13105	2780220	2781209	-1	NAD(P)H-quinone oxidoreductase
2769414	2775801	6387	Predicted by at least one method	WP_223576385.1		K9D24_RS13065	2769414	2773190	1	hypothetical protein
2769414	2775801	6387	Predicted by at least one method	WP_223576386.1		K9D24_RS13070	2773502	2774665	1	hypothetical protein
2769414	2775801	6387	Predicted by at least one method	WP_062842210.1		K9D24_RS13075	2774727	2775347	1	hypothetical protein
2769414	2775801	6387	Predicted by at least one method	WP_223576387.1		K9D24_RS13080	2775427	2775801	1	hypothetical protein
2783997	2792754	8757	Predicted by at least one method	WP_223576393.1		K9D24_RS13120	2783143	2784087	1	LysR family transcriptional regulator
2783997	2792754	8757	Predicted by at least one method	WP_223576536.1		K9D24_RS13125	2784185	2784436	-1	hypothetical protein
2783997	2792754	8757	Predicted by at least one method	WP_223576394.1		K9D24_RS13130	2784742	2785725	-1	tripartite tricarboxylate transporter substrate binding protein
2783997	2792754	8757	Predicted by at least one method	WP_223576395.1		K9D24_RS13135	2785805	2786665	-1	enoyl-CoA hydratase-related protein
2783997	2792754	8757	Predicted by at least one method	WP_223576396.1		K9D24_RS13140	2786681	2787898	-1	CoA transferase
2783997	2792754	8757	Predicted by at least one method	WP_223576397.1		K9D24_RS13145	2788047	2788931	-1	LysR substrate-binding domain-containing protein
2783997	2792754	8757	Predicted by at least one method	WP_223576398.1		K9D24_RS13150	2789235	2789999	-1	SDR family oxidoreductase
2783997	2792754	8757	Predicted by at least one method	WP_223576399.1		K9D24_RS13155	2790055	2791509	-1	MFS transporter
2783997	2792754	8757	Predicted by at least one method	WP_056324524.1		K9D24_RS13160	2791657	2792526	1	LysR family transcriptional regulator
2783997	2792754	8757	Predicted by at least one method	WP_142054041.1		K9D24_RS13165	2792688	2793275	1	TetR/AcrR family transcriptional regulator
2784185	2795631	11446	Predicted by at least one method	WP_223576536.1		K9D24_RS13125	2784185	2784436	-1	hypothetical protein
2784185	2795631	11446	Predicted by at least one method	WP_223576394.1		K9D24_RS13130	2784742	2785725	-1	tripartite tricarboxylate transporter substrate binding protein
2784185	2795631	11446	Predicted by at least one method	WP_223576395.1		K9D24_RS13135	2785805	2786665	-1	enoyl-CoA hydratase-related protein
2784185	2795631	11446	Predicted by at least one method	WP_223576396.1		K9D24_RS13140	2786681	2787898	-1	CoA transferase
2784185	2795631	11446	Predicted by at least one method	WP_223576397.1		K9D24_RS13145	2788047	2788931	-1	LysR substrate-binding domain-containing protein
2784185	2795631	11446	Predicted by at least one method	WP_223576398.1		K9D24_RS13150	2789235	2789999	-1	SDR family oxidoreductase
2784185	2795631	11446	Predicted by at least one method	WP_223576399.1		K9D24_RS13155	2790055	2791509	-1	MFS transporter
2784185	2795631	11446	Predicted by at least one method	WP_056324524.1		K9D24_RS13160	2791657	2792526	1	LysR family transcriptional regulator
2784185	2795631	11446	Predicted by at least one method	WP_142054041.1		K9D24_RS13165	2792688	2793275	1	TetR/AcrR family transcriptional regulator
2784185	2795631	11446	Predicted by at least one method	WP_056322956.1		K9D24_RS13170	2793420	2793926	1	hypothetical protein
2784185	2795631	11446	Predicted by at least one method	WP_175236381.1		K9D24_RS13175	2793975	2794610	1	hypothetical protein
2784185	2795631	11446	Predicted by at least one method	WP_223576400.1		K9D24_RS13180	2794735	2795631	-1	oxidoreductase
2801798	2809024	7226	Predicted by at least one method	WP_056322933.1		K9D24_RS13215	2800920	2801819	1	LysR family transcriptional regulator
2801798	2809024	7226	Predicted by at least one method	WP_223576402.1		K9D24_RS13220	2801876	2802859	-1	tripartite tricarboxylate transporter substrate binding protein
2801798	2809024	7226	Predicted by at least one method	WP_223576403.1		K9D24_RS13225	2802905	2803915	-1	phosphoglycerate dehydrogenase
2801798	2809024	7226	Predicted by at least one method	WP_062842226.1		K9D24_RS13230	2803912	2804757	-1	CoA ester lyase
2801798	2809024	7226	Predicted by at least one method	WP_223576404.1		K9D24_RS13235	2804754	2806046	-1	CoA transferase
2801798	2809024	7226	Predicted by at least one method	WP_062842228.1		K9D24_RS13240	2806252	2806671	1	MarR family transcriptional regulator
2801798	2809024	7226	Predicted by at least one method	WP_056322931.1		K9D24_RS13245	2806730	2807833	-1	NAD(P)-dependent alcohol dehydrogenase
2801798	2809024	7226	Predicted by at least one method	WP_223576537.1		K9D24_RS13250	2807837	2808334	-1	universal stress protein
2801798	2809024	7226	Predicted by at least one method	WP_223576405.1		K9D24_RS13255	2808334	2808966	-1	hypothetical protein
2809918	2814995	5077	Predicted by at least one method	WP_223576406.1		K9D24_RS13260	2809211	2810053	1	L,D-transpeptidase
2809918	2814995	5077	Predicted by at least one method	WP_223576407.1		K9D24_RS13265	2810242	2810616	-1	universal stress protein
2809918	2814995	5077	Predicted by at least one method	WP_175157031.1		K9D24_RS13270	2810632	2811057	-1	Hsp20/alpha crystallin family protein
2809918	2814995	5077	Predicted by at least one method	WP_223576408.1		K9D24_RS13275	2811221	2811739	1	universal stress protein
2809918	2814995	5077	Predicted by at least one method	WP_223576409.1		K9D24_RS13280	2811751	2814213	1	cation-translocating P-type ATPase
2809918	2814995	5077	Predicted by at least one method	WP_223576410.1		K9D24_RS13285	2814268	2814780	-1	hypothetical protein
2820194	2825091	4897	Predicted by at least one method	WP_223576413.1		K9D24_RS13310	2819550	2820359	1	IclR family transcriptional regulator
2820194	2825091	4897	Predicted by at least one method	WP_062842238.1		K9D24_RS13315	2820480	2820992	1	sigma-70 family RNA polymerase sigma factor
2820194	2825091	4897	Predicted by at least one method	WP_142054018.1		K9D24_RS13320	2820985	2821908	1	DUF4880 domain-containing protein
2820194	2825091	4897	Predicted by at least one method	WP_223576414.1		K9D24_RS13325	2822008	2824398	1	TonB-dependent receptor
2820194	2825091	4897	Predicted by at least one method	WP_223576415.1		K9D24_RS13330	2824406	2825629	1	PepSY domain-containing protein
2836081	2842280	6199	Predicted by at least one method	WP_223576419.1		K9D24_RS13385	2835103	2836104	-1	ligase-associated DNA damage response exonuclease
2836081	2842280	6199	Predicted by at least one method	WP_223576420.1		K9D24_RS13390	2836404	2837807	1	3-deoxy-D-arabino-heptulosonate 7-phosphate synthase
2836081	2842280	6199	Predicted by at least one method	WP_062842251.1		K9D24_RS13395	2837836	2838780	-1	LysR family transcriptional regulator
2836081	2842280	6199	Predicted by at least one method	WP_223576421.1		K9D24_RS13400	2838885	2840096	1	CoA transferase
2836081	2842280	6199	Predicted by at least one method	WP_223576422.1		K9D24_RS13405	2840096	2841172	1	NADPH:quinone oxidoreductase family protein
2836081	2842280	6199	Predicted by at least one method	WP_223576423.1		K9D24_RS13410	2841109	2842143	1	tripartite tricarboxylate transporter substrate binding protein
2836081	2842280	6199	Predicted by at least one method	WP_223576424.1		K9D24_RS13415	2842277	2843302	1	histone deacetylase family protein
2932253	2941434	9181	Predicted by at least one method	WP_062841749.1		K9D24_RS13850	2931242	2932324	-1	flavodoxin family protein
2932253	2941434	9181	Predicted by at least one method	WP_056326865.1		K9D24_RS13855	2932482	2932748	1	hypothetical protein
2932253	2941434	9181	Predicted by at least one method	WP_223576468.1		K9D24_RS13860	2932842	2933315	-1	hypothetical protein
2932253	2941434	9181	Predicted by at least one method	WP_223576469.1		K9D24_RS13865	2933430	2934995	-1	AAA family ATPase
2932253	2941434	9181	Predicted by at least one method	WP_223576470.1		K9D24_RS13870	2935046	2936404	-1	erythromycin esterase family protein
2932253	2941434	9181	Predicted by at least one method	WP_223576471.1		K9D24_RS13875	2936434	2937123	-1	phosphoribosyltransferase
2932253	2941434	9181	Predicted by at least one method	WP_155739284.1		K9D24_RS13880	2937177	2937332	-1	hypothetical protein
2932253	2941434	9181	Predicted by at least one method	WP_056326861.1		K9D24_RS13885	2937660	2938307	1	BON domain-containing protein
2932253	2941434	9181	Predicted by at least one method	WP_223576472.1		K9D24_RS13890	2938365	2939258	-1	LysR family transcriptional regulator
2932253	2941434	9181	Predicted by at least one method	WP_223576473.1		K9D24_RS13895	2939342	2940292	1	esterase
2932253	2941434	9181	Predicted by at least one method	WP_056326855.1		K9D24_RS13900	2940325	2941305	1	tripartite tricarboxylate transporter substrate binding protein
3202329	3207077	4748	Predicted by at least one method	WP_223572550.1	vgrG	K9D24_RS15135	3200811	3202919	1	type VI secretion system tip protein VgrG
3202329	3207077	4748	Predicted by at least one method	WP_142053669.1		K9D24_RS15140	3202916	3203797	1	DUF4123 domain-containing protein
3202329	3207077	4748	Predicted by at least one method	WP_223572552.1		K9D24_RS15145	3203822	3206455	1	hypothetical protein
3202329	3207077	4748	Predicted by at least one method	WP_223572554.1		K9D24_RS15150	3206456	3206907	1	hypothetical protein
3202329	3207077	4748	Predicted by at least one method	WP_223576550.1		K9D24_RS15155	3207008	3208925	-1	TonB-dependent receptor
3296723	3322925	26202	Predicted by at least one method	WP_223572644.1		K9D24_RS15595	3294547	3297135	-1	carbohydrate-binding family V/XII
3296723	3322925	26202	Predicted by at least one method	WP_223572646.1		K9D24_RS15600	3297532	3299814	1	phage tail sheath subtilisin-like domain-containing protein
3296723	3322925	26202	Predicted by at least one method	WP_056326957.1		K9D24_RS15605	3299882	3300406	1	phage tail protein
3296723	3322925	26202	Predicted by at least one method	WP_223572648.1		K9D24_RS15610	3300419	3301144	1	hypothetical protein
3296723	3322925	26202	Predicted by at least one method	WP_223572650.1		K9D24_RS15615	3301141	3301929	1	hypothetical protein
3296723	3322925	26202	Predicted by at least one method	WP_223572652.1		K9D24_RS15620	3301926	3303218	1	DUF4255 domain-containing protein
3296723	3322925	26202	Predicted by at least one method	WP_223572654.1		K9D24_RS15625	3303215	3305158	1	ATP-binding protein
3296723	3322925	26202	Predicted by at least one method	WP_142053526.1		K9D24_RS15630	3305155	3305397	1	hypothetical protein
3296723	3322925	26202	Predicted by at least one method	WP_223572656.1		K9D24_RS15635	3305405	3306565	1	DUF4157 domain-containing protein
3296723	3322925	26202	Predicted by at least one method	WP_056326128.1		K9D24_RS15640	3306574	3306843	1	hypothetical protein
3296723	3322925	26202	Predicted by at least one method	WP_056326125.1		K9D24_RS15645	3306840	3307493	1	hypothetical protein
3296723	3322925	26202	Predicted by at least one method	WP_223572658.1		K9D24_RS15650	3307490	3307831	1	LysM domain-containing protein
3296723	3322925	26202	Predicted by at least one method	WP_223572660.1		K9D24_RS15655	3307803	3308951	1	hypothetical protein
3296723	3322925	26202	Predicted by at least one method	WP_056326117.1		K9D24_RS15660	3308948	3309463	1	phage baseplate assembly protein V
3296723	3322925	26202	Predicted by at least one method	WP_056326115.1		K9D24_RS15665	3309488	3309811	1	hypothetical protein
3296723	3322925	26202	Predicted by at least one method	WP_128827156.1		K9D24_RS15670	3309823	3310185	1	GPW/gp25 family protein
3296723	3322925	26202	Predicted by at least one method	WP_223572662.1		K9D24_RS15675	3310182	3312638	1	putative baseplate assembly protein
3296723	3322925	26202	Predicted by at least one method	WP_223572664.1		K9D24_RS15680	3312635	3315760	1	putative baseplate assembly protein
3296723	3322925	26202	Predicted by at least one method	WP_223572666.1		K9D24_RS15685	3315757	3317850	1	phage tail protein
3296723	3322925	26202	Predicted by at least one method	WP_223572668.1		K9D24_RS15690	3317876	3321001	1	Ig-like domain-containing protein
3296723	3322925	26202	Predicted by at least one method	WP_223572675.1		K9D24_RS15695	3321020	3322318	-1	YadA-like family protein
3296723	3322925	26202	Predicted by at least one method	WP_062839765.1		K9D24_RS15700	3322904	3324124	1	MFS transporter
3297532	3305397	7865	Predicted by at least one method	WP_223572646.1		K9D24_RS15600	3297532	3299814	1	phage tail sheath subtilisin-like domain-containing protein
3297532	3305397	7865	Predicted by at least one method	WP_056326957.1		K9D24_RS15605	3299882	3300406	1	phage tail protein
3297532	3305397	7865	Predicted by at least one method	WP_223572648.1		K9D24_RS15610	3300419	3301144	1	hypothetical protein
3297532	3305397	7865	Predicted by at least one method	WP_223572650.1		K9D24_RS15615	3301141	3301929	1	hypothetical protein
3297532	3305397	7865	Predicted by at least one method	WP_223572652.1		K9D24_RS15620	3301926	3303218	1	DUF4255 domain-containing protein
3297532	3305397	7865	Predicted by at least one method	WP_223572654.1		K9D24_RS15625	3303215	3305158	1	ATP-binding protein
3297532	3305397	7865	Predicted by at least one method	WP_142053526.1		K9D24_RS15630	3305155	3305397	1	hypothetical protein
3366760	3371150	4390	Predicted by at least one method	WP_223572744.1		K9D24_RS15905	3366027	3366815	-1	aldolase/citrate lyase family protein
3366760	3371150	4390	Predicted by at least one method	WP_223572746.1		K9D24_RS15910	3366841	3367827	-1	tripartite tricarboxylate transporter substrate binding protein
3366760	3371150	4390	Predicted by at least one method	WP_223572748.1		K9D24_RS15915	3367907	3368920	-1	LacI family DNA-binding transcriptional regulator
3366760	3371150	4390	Predicted by at least one method	WP_223572750.1		K9D24_RS15920	3368917	3369684	-1	SDR family oxidoreductase
3366760	3371150	4390	Predicted by at least one method	WP_223572752.1	hisD	K9D24_RS15925	3369681	3371000	-1	histidinol dehydrogenase
3408093	3412861	4768	Predicted by at least one method	WP_223572778.1		K9D24_RS16070	3404100	3410195	-1	autotransporter outer membrane beta-barrel domain-containing protein
3408093	3412861	4768	Predicted by at least one method			K9D24_RS16075	3410697	3410828	1	ESPR domain-containing protein
3408093	3412861	4768	Predicted by at least one method	WP_223576555.1		K9D24_RS16080	3412014	3414887	1	autotransporter domain-containing protein
3416207	3427755	11548	Predicted by at least one method	WP_223572782.1		K9D24_RS16090	3415561	3416355	-1	hypothetical protein
3416207	3427755	11548	Predicted by at least one method	WP_223572784.1		K9D24_RS16095	3416606	3417214	1	lipocalin family protein
3416207	3427755	11548	Predicted by at least one method	WP_223572786.1		K9D24_RS16100	3417231	3418781	1	cryptochrome/photolyase family protein
3416207	3427755	11548	Predicted by at least one method	WP_223572787.1		K9D24_RS16105	3418884	3419435	1	cytochrome b
3416207	3427755	11548	Predicted by at least one method	WP_223572796.1		K9D24_RS16110	3419758	3420999	1	transporter substrate-binding protein
3416207	3427755	11548	Predicted by at least one method	WP_063955132.1		K9D24_RS16115	3421007	3421876	1	urea ABC transporter
3416207	3427755	11548	Predicted by at least one method	WP_062839654.1		K9D24_RS16120	3421876	3422868	1	urea ABC transporter
3416207	3427755	11548	Predicted by at least one method	WP_223572798.1		K9D24_RS16125	3422865	3423599	1	ATP-binding cassette domain-containing protein
3416207	3427755	11548	Predicted by at least one method	WP_223572800.1		K9D24_RS16130	3423583	3424287	1	ABC transporter ATP-binding protein
3416207	3427755	11548	Predicted by at least one method	WP_223572802.1		K9D24_RS16135	3424301	3425812	1	amidase
3416207	3427755	11548	Predicted by at least one method	WP_223572804.1		K9D24_RS16140	3425809	3426948	1	transporter substrate-binding domain-containing protein
3416207	3427755	11548	Predicted by at least one method	WP_056325766.1		K9D24_RS16145	3426945	3427553	1	ANTAR domain-containing protein
3416207	3427755	11548	Predicted by at least one method	WP_223572815.1		K9D24_RS16150	3427558	3428712	1	iron-containing alcohol dehydrogenase
3428411	3432507	4096	Predicted by at least one method	WP_223572815.1		K9D24_RS16150	3427558	3428712	1	iron-containing alcohol dehydrogenase
3428411	3432507	4096	Predicted by at least one method	WP_223572817.1		K9D24_RS16155	3428738	3430009	-1	PepSY domain-containing protein
3428411	3432507	4096	Predicted by at least one method	WP_223572819.1		K9D24_RS16160	3430194	3432293	1	TonB-dependent siderophore receptor
3428411	3432507	4096	Predicted by at least one method	WP_223572820.1		K9D24_RS16165	3432473	3433687	1	benzoate/H(+) symporter BenE family transporter
3499241	3507797	8556	Predicted by at least one method	WP_223572881.1		K9D24_RS16415	3498320	3499285	1	YiiG family protein
3499241	3507797	8556	Predicted by at least one method	WP_223572883.1		K9D24_RS16420	3499387	3500703	-1	FAD-binding oxidoreductase
3499241	3507797	8556	Predicted by at least one method	WP_223572885.1		K9D24_RS16425	3500700	3502148	-1	sulfatase-like hydrolase/transferase
3499241	3507797	8556	Predicted by at least one method	WP_223572887.1		K9D24_RS16430	3502188	3503159	-1	ABC transporter substrate-binding protein
3499241	3507797	8556	Predicted by at least one method	WP_180097845.1		K9D24_RS16435	3503241	3504194	-1	LysR family transcriptional regulator
3499241	3507797	8556	Predicted by at least one method	WP_223572889.1		K9D24_RS16440	3504311	3505207	-1	LysR family transcriptional regulator
3499241	3507797	8556	Predicted by at least one method	WP_223572891.1		K9D24_RS16445	3505289	3506431	1	mandelate racemase/muconate lactonizing enzyme family protein
3499241	3507797	8556	Predicted by at least one method	WP_223572893.1		K9D24_RS16450	3506476	3507486	1	tripartite tricarboxylate transporter substrate binding protein
3499241	3507797	8556	Predicted by at least one method	WP_056325648.1		K9D24_RS16455	3507678	3508223	1	DUF3455 domain-containing protein
3509938	3515574	5636	Predicted by at least one method	WP_223572897.1		K9D24_RS16470	3509628	3510593	-1	tripartite tricarboxylate transporter substrate binding protein
3509938	3515574	5636	Predicted by at least one method	WP_223572899.1	argH	K9D24_RS16475	3510646	3512157	-1	argininosuccinate lyase
3509938	3515574	5636	Predicted by at least one method	WP_223572901.1		K9D24_RS16480	3512305	3513171	1	LysR substrate-binding domain-containing protein
3509938	3515574	5636	Predicted by at least one method	WP_223572904.1		K9D24_RS16485	3513187	3514788	-1	hypothetical protein
3509938	3515574	5636	Predicted by at least one method	WP_223572906.1	blaOXA	K9D24_RS16490	3514890	3515735	1	class D beta-lactamase
3513187	3518641	5454	Predicted by at least one method	WP_223572904.1		K9D24_RS16485	3513187	3514788	-1	hypothetical protein
3513187	3518641	5454	Predicted by at least one method	WP_223572906.1	blaOXA	K9D24_RS16490	3514890	3515735	1	class D beta-lactamase
3513187	3518641	5454	Predicted by at least one method	WP_200952217.1		K9D24_RS16495	3517364	3518641	1	DUF1254 domain-containing protein
3543554	3547665	4111	Predicted by at least one method	WP_223572939.1		K9D24_RS16615	3543576	3544466	-1	LysR family transcriptional regulator
3543554	3547665	4111	Predicted by at least one method	WP_223572941.1		K9D24_RS16620	3544616	3545620	1	tripartite tricarboxylate transporter substrate binding protein
3543554	3547665	4111	Predicted by at least one method	WP_223572943.1		K9D24_RS16625	3545670	3546617	1	amidohydrolase family protein
3543554	3547665	4111	Predicted by at least one method	WP_223572945.1		K9D24_RS16630	3546662	3547444	-1	hypothetical protein
3803618	3808108	4490	Predicted by at least one method	WP_223573168.1		K9D24_RS17725	3802947	3803684	1	carboxymuconolactone decarboxylase family protein
3803618	3808108	4490	Predicted by at least one method	WP_223573170.1		K9D24_RS17730	3803702	3805111	-1	amidase family protein
3803618	3808108	4490	Predicted by at least one method	WP_223573171.1		K9D24_RS17735	3805195	3806172	-1	tripartite tricarboxylate transporter substrate binding protein
3803618	3808108	4490	Predicted by at least one method	WP_223573173.1		K9D24_RS17740	3806315	3807223	1	LysR substrate-binding domain-containing protein
3803618	3808108	4490	Predicted by at least one method	WP_172802155.1		K9D24_RS17745	3807309	3807941	1	GntR family transcriptional regulator
3803618	3808108	4490	Predicted by at least one method	WP_223573175.1		K9D24_RS17750	3807969	3808958	1	tripartite tricarboxylate transporter substrate binding protein
3847700	3854834	7134	Predicted by at least one method	WP_223573216.1		K9D24_RS17950	3847700	3850555	1	hypothetical protein
3847700	3854834	7134	Predicted by at least one method	WP_056324873.1		K9D24_RS17955	3850555	3851544	1	hypothetical protein
3847700	3854834	7134	Predicted by at least one method	WP_223573218.1		K9D24_RS17960	3851429	3852658	1	hypothetical protein
3847700	3854834	7134	Predicted by at least one method	WP_223573220.1		K9D24_RS17965	3852692	3853771	1	hypothetical protein
3847700	3854834	7134	Predicted by at least one method	WP_223573222.1		K9D24_RS17970	3853656	3854834	1	hypothetical protein
3889272	3898363	9091	Predicted by at least one method	WP_128829353.1		K9D24_RS18135	3888629	3889522	1	LysR family transcriptional regulator
3889272	3898363	9091	Predicted by at least one method	WP_223573261.1		K9D24_RS18140	3889640	3890485	1	DMT family transporter
3889272	3898363	9091	Predicted by at least one method	WP_223573263.1		K9D24_RS18145	3890567	3894064	-1	autotransporter outer membrane beta-barrel domain-containing protein
3889272	3898363	9091	Predicted by at least one method	WP_223573265.1		K9D24_RS18150	3894439	3897903	-1	autotransporter outer membrane beta-barrel domain-containing protein
3889272	3898363	9091	Predicted by at least one method	WP_056324802.1		K9D24_RS18155	3898212	3898757	-1	GAF domain-containing protein
3905492	3911227	5735	Predicted by at least one method	WP_223573277.1		K9D24_RS18185	3904975	3905970	1	LysR family transcriptional regulator
3905492	3911227	5735	Predicted by at least one method	WP_062841229.1		K9D24_RS18190	3906141	3907115	-1	tripartite tricarboxylate transporter substrate binding protein
3905492	3911227	5735	Predicted by at least one method	WP_062841230.1		K9D24_RS18195	3907249	3908964	-1	amidohydrolase family protein
3905492	3911227	5735	Predicted by at least one method	WP_062841231.1		K9D24_RS18200	3908998	3910002	-1	tripartite tricarboxylate transporter substrate binding protein
3905492	3911227	5735	Predicted by at least one method	WP_062841232.1		K9D24_RS18205	3910169	3911149	1	LysR family transcriptional regulator
3905492	3911227	5735	Predicted by at least one method	WP_062841233.1		K9D24_RS18210	3911172	3911393	-1	hypothetical protein
4005981	4013506	7525	Predicted by at least one method	WP_223573375.1		K9D24_RS18645	4005439	4005984	1	GNAT family N-acetyltransferase
4005981	4013506	7525	Predicted by at least one method	WP_223573377.1		K9D24_RS18650	4005981	4007219	1	MFS transporter
4005981	4013506	7525	Predicted by at least one method	WP_056319804.1	queC	K9D24_RS18655	4007810	4008529	-1	7-cyano-7-deazaguanine synthase QueC
4005981	4013506	7525	Predicted by at least one method	WP_223573379.1	ppc	K9D24_RS18660	4008696	4011545	1	phosphoenolpyruvate carboxylase
4005981	4013506	7525	Predicted by at least one method	WP_223573381.1		K9D24_RS18665	4012571	4013506	1	3-hydroxyacyl-CoA dehydrogenase family protein
4074642	4079236	4594	Predicted by at least one method	WP_223573438.1		K9D24_RS18980	4074810	4075964	-1	hypothetical protein
4074642	4079236	4594	Predicted by at least one method	WP_223573439.1		K9D24_RS18985	4075961	4077097	-1	hypothetical protein
4074642	4079236	4594	Predicted by at least one method	WP_062838996.1		K9D24_RS18990	4077110	4077448	-1	hypothetical protein
4074642	4079236	4594	Predicted by at least one method	WP_223573440.1		K9D24_RS18995	4077451	4078332	-1	decaprenyl-phosphate phosphoribosyltransferase
4074642	4079236	4594	Predicted by at least one method	WP_223573441.1		K9D24_RS19000	4078329	4078952	-1	HAD-IB family hydrolase
4074642	4079236	4594	Predicted by at least one method	WP_128829403.1		K9D24_RS19005	4079208	4079636	-1	carboxymuconolactone decarboxylase family protein
4259324	4264037	4713	Predicted by at least one method	WP_223573583.1		K9D24_RS19845	4259324	4260271	-1	hypothetical protein
4259324	4264037	4713	Predicted by at least one method	WP_223573584.1		K9D24_RS19850	4260268	4263108	-1	hypothetical protein
4259324	4264037	4713	Predicted by at least one method	WP_223573585.1		K9D24_RS19855	4263123	4264037	-1	DUF4123 domain-containing protein
4369038	4383582	14544	Predicted by at least one method	WP_223573653.1		K9D24_RS20375	4368175	4369104	1	LysR substrate-binding domain-containing protein
4369038	4383582	14544	Predicted by at least one method	WP_081100864.1		K9D24_RS20380	4369132	4370334	-1	glycosyltransferase
4369038	4383582	14544	Predicted by at least one method	WP_223573655.1		K9D24_RS20385	4370219	4371541	-1	O-antigen ligase family protein
4369038	4383582	14544	Predicted by at least one method	WP_223573657.1		K9D24_RS20390	4371538	4372983	-1	flippase
4369038	4383582	14544	Predicted by at least one method	WP_223573658.1		K9D24_RS20395	4373120	4374031	-1	hypothetical protein
4369038	4383582	14544	Predicted by at least one method	WP_062838812.1		K9D24_RS20400	4374429	4375412	-1	flippase-like domain-containing protein
4369038	4383582	14544	Predicted by at least one method	WP_062838811.1		K9D24_RS20405	4375409	4377844	-1	hypothetical protein
4369038	4383582	14544	Predicted by at least one method	WP_217484642.1		K9D24_RS20410	4377883	4378635	-1	glycosyltransferase family 2 protein
4369038	4383582	14544	Predicted by at least one method	WP_223573660.1		K9D24_RS20415	4378847	4380397	-1	AAA family ATPase
4369038	4383582	14544	Predicted by at least one method	WP_223573662.1		K9D24_RS20420	4380407	4380982	-1	hypothetical protein
4369038	4383582	14544	Predicted by at least one method	WP_223573664.1		K9D24_RS20425	4380979	4381167	-1	hypothetical protein
4369038	4383582	14544	Predicted by at least one method	WP_223573666.1		K9D24_RS20430	4381177	4382889	-1	hypothetical protein
4369038	4383582	14544	Predicted by at least one method	WP_223573668.1		K9D24_RS20435	4382902	4383381	-1	hypothetical protein
4369132	4377844	8712	Predicted by at least one method	WP_081100864.1		K9D24_RS20380	4369132	4370334	-1	glycosyltransferase
4369132	4377844	8712	Predicted by at least one method	WP_223573655.1		K9D24_RS20385	4370219	4371541	-1	O-antigen ligase family protein
4369132	4377844	8712	Predicted by at least one method	WP_223573657.1		K9D24_RS20390	4371538	4372983	-1	flippase
4369132	4377844	8712	Predicted by at least one method	WP_223573658.1		K9D24_RS20395	4373120	4374031	-1	hypothetical protein
4369132	4377844	8712	Predicted by at least one method	WP_062838812.1		K9D24_RS20400	4374429	4375412	-1	flippase-like domain-containing protein
4369132	4377844	8712	Predicted by at least one method	WP_062838811.1		K9D24_RS20405	4375409	4377844	-1	hypothetical protein
4490183	4494485	4302	Predicted by at least one method	WP_223573730.1		K9D24_RS20980	4488861	4490240	1	ClcB-like voltage-gated chloride channel protein
4490183	4494485	4302	Predicted by at least one method	WP_223573732.1		K9D24_RS20985	4490298	4490771	-1	GNAT family N-acetyltransferase
4490183	4494485	4302	Predicted by at least one method	WP_223573734.1		K9D24_RS20990	4490788	4491657	-1	hypothetical protein
4490183	4494485	4302	Predicted by at least one method	WP_223573736.1		K9D24_RS20995	4491657	4492804	-1	hypothetical protein
4490183	4494485	4302	Predicted by at least one method			K9D24_RS21000	4492905	4493228	-1	hypothetical protein
4490183	4494485	4302	Predicted by at least one method	WP_223573738.1		K9D24_RS21005	4493225	4494172	-1	hypothetical protein
4490183	4494485	4302	Predicted by at least one method	WP_223573740.1	vgrG	K9D24_RS21010	4494169	4496241	-1	type VI secretion system tip protein VgrG
4592425	4600228	7803	Predicted by at least one method	WP_062839357.1		K9D24_RS21460	4592425	4592751	1	hypothetical protein
4592425	4600228	7803	Predicted by at least one method	WP_062839394.1		K9D24_RS21465	4592807	4593430	1	class I SAM-dependent methyltransferase
4592425	4600228	7803	Predicted by at least one method	WP_062839358.1		K9D24_RS21470	4594140	4595327	-1	hypothetical protein
4592425	4600228	7803	Predicted by at least one method	WP_223573805.1		K9D24_RS21475	4595324	4595794	-1	hypothetical protein
4592425	4600228	7803	Predicted by at least one method	WP_081100901.1		K9D24_RS21480	4595778	4598636	-1	hypothetical protein
4592425	4600228	7803	Predicted by at least one method	WP_062839361.1		K9D24_RS21485	4599064	4599396	1	hypothetical protein
4592425	4600228	7803	Predicted by at least one method	WP_062839362.1		K9D24_RS21490	4599497	4600228	-1	hypothetical protein
4592425	4600228	7803	Predicted by at least one method	WP_062839395.1		K9D24_RS21495	4600225	4600740	-1	sigma-70 family RNA polymerase sigma factor
4765338	4770914	5576	Predicted by at least one method	WP_223573930.1		K9D24_RS22270	4763584	4769043	-1	AAA family ATPase
4765338	4770914	5576	Predicted by at least one method	WP_223573932.1		K9D24_RS22275	4769168	4770775	-1	MFS transporter
4765338	4770914	5576	Predicted by at least one method	WP_056319499.1		K9D24_RS22280	4770848	4771546	-1	hydrolase
4794665	4801897	7232	Predicted by at least one method	WP_223573962.1		K9D24_RS22380	4793639	4795303	-1	CHAT domain-containing protein
4794665	4801897	7232	Predicted by at least one method	WP_223573964.1		K9D24_RS22385	4795330	4798164	-1	PAS domain-containing protein
4794665	4801897	7232	Predicted by at least one method	WP_062840046.1		K9D24_RS22390	4798187	4800211	-1	C1 family peptidase
4794665	4801897	7232	Predicted by at least one method	WP_062840047.1		K9D24_RS22395	4800238	4801689	-1	N-acetylmuramoyl-L-alanine amidase
4794665	4801897	7232	Predicted by at least one method	WP_223573966.1		K9D24_RS22400	4801888	4804155	-1	FdhF/YdeP family oxidoreductase
4824868	4829569	4701	Predicted by at least one method	WP_223573990.1		K9D24_RS22495	4825298	4826824	1	EAL domain-containing protein
4824868	4829569	4701	Predicted by at least one method	WP_223573992.1		K9D24_RS22500	4826997	4828049	1	WYL domain-containing protein
4824868	4829569	4701	Predicted by at least one method	WP_223573994.1		K9D24_RS22505	4828061	4828837	-1	silent information regulator protein Sir2
4824868	4829569	4701	Predicted by at least one method	WP_223573996.1		K9D24_RS22510	4829099	4832485	1	TM0106 family RecB-like putative nuclease
4842830	4853193	10363	Predicted by at least one method	WP_223574007.1		K9D24_RS22560	4842830	4844239	-1	MFS transporter
4842830	4853193	10363	Predicted by at least one method	WP_223574008.1		K9D24_RS22565	4844741	4845181	1	spore coat U domain-containing protein
4842830	4853193	10363	Predicted by at least one method	WP_223574009.1		K9D24_RS22570	4845194	4845913	1	fimbria/pilus periplasmic chaperone
4842830	4853193	10363	Predicted by at least one method	WP_223574010.1		K9D24_RS22575	4845973	4848318	1	fimbria/pilus outer membrane usher protein
4842830	4853193	10363	Predicted by at least one method	WP_223574011.1		K9D24_RS22580	4848315	4849298	1	spore coat U domain-containing protein
4842830	4853193	10363	Predicted by at least one method	WP_223574012.1		K9D24_RS22585	4849324	4851402	-1	site-specific recombinase
4842830	4853193	10363	Predicted by at least one method	WP_223574013.1		K9D24_RS22590	4851538	4851969	1	DUF2809 domain-containing protein
4842830	4853193	10363	Predicted by at least one method	WP_062840074.1		K9D24_RS22595	4852020	4852235	-1	hypothetical protein
4842830	4853193	10363	Predicted by at least one method	WP_128827123.1		K9D24_RS22600	4852462	4853193	1	iron-containing redox enzyme family protein
4948826	4954813	5987	Predicted by at least one method	WP_062839568.1		K9D24_RS23065	4949272	4949889	-1	response regulator
4948826	4954813	5987	Predicted by at least one method	WP_062839567.1		K9D24_RS23070	4950102	4950467	1	response regulator transcription factor
4948826	4954813	5987	Predicted by at least one method	WP_196589476.1		K9D24_RS23075	4950460	4951245	1	HD domain-containing protein
4948826	4954813	5987	Predicted by at least one method	WP_081100927.1		K9D24_RS23080	4951264	4953321	1	ATP-binding protein
4948826	4954813	5987	Predicted by at least one method	WP_081100926.1		K9D24_RS23085	4953344	4953673	1	flagellar transcriptional regulator FlhD
4948826	4954813	5987	Predicted by at least one method			K9D24_RS23090	4953729	4954274	1	MCP four helix bundle domain-containing protein
4948826	4954813	5987	Predicted by at least one method			K9D24_RS23095	4954497	4955267	1	methyl-accepting chemotaxis protein
4949272	4953673	4401	Predicted by at least one method	WP_062839568.1		K9D24_RS23065	4949272	4949889	-1	response regulator
4949272	4953673	4401	Predicted by at least one method	WP_062839567.1		K9D24_RS23070	4950102	4950467	1	response regulator transcription factor
4949272	4953673	4401	Predicted by at least one method	WP_196589476.1		K9D24_RS23075	4950460	4951245	1	HD domain-containing protein
4949272	4953673	4401	Predicted by at least one method	WP_081100927.1		K9D24_RS23080	4951264	4953321	1	ATP-binding protein
4949272	4953673	4401	Predicted by at least one method	WP_081100926.1		K9D24_RS23085	4953344	4953673	1	flagellar transcriptional regulator FlhD
4957046	4963907	6861	Predicted by at least one method	WP_223574074.1		K9D24_RS23105	4956586	4957053	-1	Rid family hydrolase
4957046	4963907	6861	Predicted by at least one method	WP_223574076.1		K9D24_RS23110	4957138	4957413	-1	hypothetical protein
4957046	4963907	6861	Predicted by at least one method	WP_223576585.1		K9D24_RS23115	4959192	4960664	1	autotransporter outer membrane beta-barrel domain-containing protein
4957046	4963907	6861	Predicted by at least one method	WP_223576586.1		K9D24_RS23120	4962463	4964373	1	autotransporter outer membrane beta-barrel domain-containing protein
5174708	5195260	20552	Predicted by at least one method	WP_056327845.1	nrdR	K9D24_RS24035	5174232	5174711	1	transcriptional regulator NrdR
5174708	5195260	20552	Predicted by at least one method	WP_223574199.1		K9D24_RS24040	5174708	5175667	-1	helix-turn-helix domain-containing protein
5174708	5195260	20552	Predicted by at least one method	WP_142051290.1		K9D24_RS24045	5175688	5176251	-1	isochorismatase family protein
5174708	5195260	20552	Predicted by at least one method	WP_174245393.1	ribD	K9D24_RS24050	5176428	5177579	1	bifunctional diaminohydroxyphosphoribosylaminopyrimidine deaminase/5-amino-6-(5-phosphoribosylamino)uracil reductase RibD
5174708	5195260	20552	Predicted by at least one method	WP_063951963.1		K9D24_RS24055	5178312	5180237	1	PrkA family serine protein kinase
5174708	5195260	20552	Predicted by at least one method	WP_063951964.1		K9D24_RS24060	5180250	5181509	1	YeaH/YhbH family protein
5174708	5195260	20552	Predicted by at least one method	WP_223574201.1		K9D24_RS24065	5181506	5183059	1	SpoVR family protein
5174708	5195260	20552	Predicted by at least one method	WP_223574203.1		K9D24_RS24075	5183485	5183664	1	Arm DNA-binding domain-containing protein
5174708	5195260	20552	Predicted by at least one method	WP_223574205.1		K9D24_RS24080	5183901	5185514	1	hypothetical protein
5174708	5195260	20552	Predicted by at least one method	WP_223574207.1		K9D24_RS24085	5185774	5186523	1	tyrosine-type recombinase
5174708	5195260	20552	Predicted by at least one method			K9D24_RS24090	5186463	5187122	-1	hydrolase or metal-binding protein
5174708	5195260	20552	Predicted by at least one method			K9D24_RS24095	5187146	5187571	-1	DUF932 domain-containing protein
5174708	5195260	20552	Predicted by at least one method	WP_223574208.1		K9D24_RS24100	5187992	5188486	1	TIR domain-containing protein
5174708	5195260	20552	Predicted by at least one method	WP_223574210.1		K9D24_RS24105	5188502	5189644	1	toll/interleukin-1 receptor domain-containing protein
5174708	5195260	20552	Predicted by at least one method	WP_223574212.1		K9D24_RS24110	5189646	5190233	1	hypothetical protein
5174708	5195260	20552	Predicted by at least one method	WP_223574214.1		K9D24_RS24115	5190287	5190754	1	TIR domain-containing protein
5174708	5195260	20552	Predicted by at least one method	WP_223574216.1		K9D24_RS24120	5190760	5191386	1	hypothetical protein
5174708	5195260	20552	Predicted by at least one method	WP_223574218.1		K9D24_RS24125	5191509	5192516	1	pyrophosphatase
5174708	5195260	20552	Predicted by at least one method	WP_223574220.1		K9D24_RS24130	5192786	5193172	1	hypothetical protein
5174708	5195260	20552	Predicted by at least one method	WP_223574222.1		K9D24_RS24135	5193234	5194019	1	hypothetical protein
5174708	5195260	20552	Predicted by at least one method	WP_062838505.1		K9D24_RS24140	5194328	5195260	1	LysR substrate-binding domain-containing protein
5187992	5194019	6027	Predicted by at least one method	WP_223574208.1		K9D24_RS24100	5187992	5188486	1	TIR domain-containing protein
5187992	5194019	6027	Predicted by at least one method	WP_223574210.1		K9D24_RS24105	5188502	5189644	1	toll/interleukin-1 receptor domain-containing protein
5187992	5194019	6027	Predicted by at least one method	WP_223574212.1		K9D24_RS24110	5189646	5190233	1	hypothetical protein
5187992	5194019	6027	Predicted by at least one method	WP_223574214.1		K9D24_RS24115	5190287	5190754	1	TIR domain-containing protein
5187992	5194019	6027	Predicted by at least one method	WP_223574216.1		K9D24_RS24120	5190760	5191386	1	hypothetical protein
5187992	5194019	6027	Predicted by at least one method	WP_223574218.1		K9D24_RS24125	5191509	5192516	1	pyrophosphatase
5187992	5194019	6027	Predicted by at least one method	WP_223574220.1		K9D24_RS24130	5192786	5193172	1	hypothetical protein
5187992	5194019	6027	Predicted by at least one method	WP_223574222.1		K9D24_RS24135	5193234	5194019	1	hypothetical protein
5658509	5665069	6560	Predicted by at least one method	WP_223574469.1		K9D24_RS26305	5658982	5660391	1	hypothetical protein
5658509	5665069	6560	Predicted by at least one method	WP_155721872.1		K9D24_RS26310	5660393	5660836	1	hypothetical protein
5658509	5665069	6560	Predicted by at least one method	WP_056321546.1		K9D24_RS26315	5660850	5661470	1	hypothetical protein
5658509	5665069	6560	Predicted by at least one method	WP_223574471.1		K9D24_RS26320	5661482	5662957	1	hypothetical protein
5658509	5665069	6560	Predicted by at least one method	WP_223574473.1		K9D24_RS26325	5662989	5664248	1	hypothetical protein
5658509	5665069	6560	Predicted by at least one method	WP_223574475.1		K9D24_RS26330	5664543	5665286	1	PhoP regulatory network YrbL family protein

## Sheet: SIGI_HMM
Island start	Island end	Length	Method	Gene name	Gene ID	Locus	Gene start	Gene end	Strand	Product	External Annotations
501944	511157	9213	SIGI-HMM	WP_223574944.1		K9D24_RS02290	501289	501951	-1	hypothetical protein
501944	511157	9213	SIGI-HMM	WP_223574947.1		K9D24_RS02295	501944	502732	-1	hypothetical protein
501944	511157	9213	SIGI-HMM	WP_223574949.1		K9D24_RS02300	502800	503441	1	hypothetical protein
501944	511157	9213	SIGI-HMM	WP_223574951.1		K9D24_RS02305	503477	503971	-1	hypothetical protein
501944	511157	9213	SIGI-HMM	WP_223574953.1		K9D24_RS02310	503968	504924	-1	hypothetical protein
501944	511157	9213	SIGI-HMM	WP_223574955.1		K9D24_RS02315	504989	505648	1	hypothetical protein
501944	511157	9213	SIGI-HMM	WP_223574957.1		K9D24_RS02320	505645	505878	-1	hypothetical protein
501944	511157	9213	SIGI-HMM	WP_223574959.1		K9D24_RS02325	506308	507000	1	hypothetical protein
501944	511157	9213	SIGI-HMM	WP_223574961.1		K9D24_RS02330	507078	507785	-1	hypothetical protein
501944	511157	9213	SIGI-HMM	WP_223574963.1		K9D24_RS02335	508424	508936	-1	hypothetical protein
501944	511157	9213	SIGI-HMM	WP_223574965.1		K9D24_RS02340	509219	510322	-1	helix-turn-helix domain-containing protein
501944	511157	9213	SIGI-HMM	WP_142054242.1		K9D24_RS02345	510419	510619	1	hypothetical protein
501944	511157	9213	SIGI-HMM	WP_223574967.1		K9D24_RS02350	510891	511157	-1	hypothetical protein
514499	521127	6628	SIGI-HMM	WP_223574977.1		K9D24_RS02380	513744	514502	1	hypothetical protein
514499	521127	6628	SIGI-HMM	WP_223574979.1		K9D24_RS02385	514499	514921	1	hypothetical protein
514499	521127	6628	SIGI-HMM	WP_180100731.1		K9D24_RS02390	514921	515568	1	hypothetical protein
514499	521127	6628	SIGI-HMM	WP_180100730.1		K9D24_RS02400	515792	516010	1	hypothetical protein
514499	521127	6628	SIGI-HMM	WP_180100729.1		K9D24_RS02405	516212	516985	1	DNA adenine methylase
514499	521127	6628	SIGI-HMM	WP_180100728.1		K9D24_RS02410	516982	517260	-1	BrnA antitoxin family protein
514499	521127	6628	SIGI-HMM	WP_223574981.1		K9D24_RS02415	517247	517513	-1	BrnT family toxin
514499	521127	6628	SIGI-HMM	WP_223574983.1		K9D24_RS02420	518232	518576	1	HNH endonuclease
514499	521127	6628	SIGI-HMM	WP_223574985.1		K9D24_RS02425	518715	519245	1	terminase small subunit
514499	521127	6628	SIGI-HMM	WP_223574987.1		K9D24_RS02430	519249	520946	1	terminase large subunit
514499	521127	6628	SIGI-HMM	WP_223574989.1		K9D24_RS02435	520951	521127	1	hypothetical protein
527466	534292	6826	SIGI-HMM	WP_223575007.1		K9D24_RS02490	527466	527720	1	DUF1799 domain-containing protein
527466	534292	6826	SIGI-HMM	WP_223575009.1		K9D24_RS02495	527723	530524	1	phage tail tape measure protein
527466	534292	6826	SIGI-HMM	WP_223576481.1		K9D24_RS02500	530521	530859	1	phage tail protein
527466	534292	6826	SIGI-HMM	WP_223575011.1		K9D24_RS02505	530866	532131	1	hypothetical protein
527466	534292	6826	SIGI-HMM	WP_223575013.1		K9D24_RS02510	532146	532892	1	phage minor tail protein L
527466	534292	6826	SIGI-HMM	WP_223575015.1		K9D24_RS02515	532894	533697	1	C40 family peptidase
527466	534292	6826	SIGI-HMM	WP_175234747.1		K9D24_RS02520	533690	534292	1	tail assembly protein
1221403	1244885	23482	SIGI-HMM	WP_223575474.1		K9D24_RS05690	1221403	1222590	1	hypothetical protein
1221403	1244885	23482	SIGI-HMM	WP_223576494.1		K9D24_RS05695	1222725	1224017	1	DUF3300 domain-containing protein
1221403	1244885	23482	SIGI-HMM	WP_223575475.1		K9D24_RS05700	1224014	1224853	1	DUF2950 domain-containing protein
1221403	1244885	23482	SIGI-HMM	WP_223575476.1		K9D24_RS05705	1225142	1226206	-1	hypothetical protein
1221403	1244885	23482	SIGI-HMM	WP_223575477.1		K9D24_RS05710	1226258	1226509	-1	hypothetical protein
1221403	1244885	23482	SIGI-HMM	WP_223575478.1		K9D24_RS05715	1227654	1228637	-1	ATP-binding protein
1221403	1244885	23482	SIGI-HMM	WP_223575479.1		K9D24_RS05720	1228630	1230474	-1	hypothetical protein
1221403	1244885	23482	SIGI-HMM	WP_223575480.1		K9D24_RS05725	1231649	1232746	-1	site-specific integrase
1221403	1244885	23482	SIGI-HMM	WP_223575481.1		K9D24_RS05730	1234687	1237104	1	ATP-binding protein
1221403	1244885	23482	SIGI-HMM	WP_223575482.1		K9D24_RS05735	1237101	1237868	1	hypothetical protein
1221403	1244885	23482	SIGI-HMM	WP_223575483.1		K9D24_RS05740	1238217	1238504	1	hypothetical protein
1221403	1244885	23482	SIGI-HMM	WP_223575484.1		K9D24_RS05745	1238504	1238977	1	hypothetical protein
1221403	1244885	23482	SIGI-HMM	WP_223575485.1		K9D24_RS05750	1239303	1241093	1	AAA family ATPase
1221403	1244885	23482	SIGI-HMM	WP_223576495.1		K9D24_RS05755	1241090	1242352	1	ATP-binding domain-containing protein
1221403	1244885	23482	SIGI-HMM	WP_223575486.1		K9D24_RS05760	1242431	1242676	-1	helix-turn-helix domain-containing protein
1221403	1244885	23482	SIGI-HMM	WP_223575487.1		K9D24_RS05765	1243216	1243617	1	hypothetical protein
1221403	1244885	23482	SIGI-HMM	WP_223575488.1		K9D24_RS05770	1243662	1244885	1	type II toxin-antitoxin system HipA family toxin
2065099	2075407	10308	SIGI-HMM	WP_223575985.1		K9D24_RS09595	2065099	2065761	1	SOS response-associated peptidase
2065099	2075407	10308	SIGI-HMM	WP_223575986.1		K9D24_RS09600	2065816	2066124	1	hypothetical protein
2065099	2075407	10308	SIGI-HMM	WP_223575987.1		K9D24_RS09605	2066215	2066391	1	type II toxin-antitoxin system HicA family toxin
2065099	2075407	10308	SIGI-HMM	WP_223575988.1		K9D24_RS09610	2066449	2066871	1	type II toxin-antitoxin system HicB family antitoxin
2065099	2075407	10308	SIGI-HMM	WP_223575989.1		K9D24_RS09615	2066974	2067375	-1	hypothetical protein
2065099	2075407	10308	SIGI-HMM	WP_223575990.1		K9D24_RS09620	2067372	2067872	-1	hypothetical protein
2065099	2075407	10308	SIGI-HMM	WP_223575991.1		K9D24_RS09625	2067869	2068147	-1	hypothetical protein
2065099	2075407	10308	SIGI-HMM	WP_223575992.1		K9D24_RS09630	2068149	2068457	-1	hypothetical protein
2065099	2075407	10308	SIGI-HMM	WP_223575993.1		K9D24_RS09635	2068627	2069700	1	acyltransferase
2065099	2075407	10308	SIGI-HMM	WP_223575994.1		K9D24_RS09640	2069723	2070154	-1	hypothetical protein
2065099	2075407	10308	SIGI-HMM	WP_223575995.1		K9D24_RS09645	2070157	2070879	-1	hypothetical protein
2065099	2075407	10308	SIGI-HMM	WP_223575996.1		K9D24_RS09650	2070880	2071530	-1	DUF2612 domain-containing protein
2065099	2075407	10308	SIGI-HMM	WP_223575997.1		K9D24_RS09655	2071527	2072717	-1	baseplate J/gp47 family protein
2065099	2075407	10308	SIGI-HMM	WP_223575998.1		K9D24_RS09660	2072710	2073054	-1	hypothetical protein
2065099	2075407	10308	SIGI-HMM	WP_223575999.1		K9D24_RS09665	2073051	2073758	-1	hypothetical protein
2065099	2075407	10308	SIGI-HMM	WP_223576000.1		K9D24_RS09670	2073743	2074567	-1	hypothetical protein
2065099	2075407	10308	SIGI-HMM	WP_108696874.1		K9D24_RS09675	2074560	2074868	-1	hypothetical protein
2065099	2075407	10308	SIGI-HMM	WP_223576001.1		K9D24_RS09680	2074865	2075407	-1	hypothetical protein
2269325	2277167	7842	SIGI-HMM	WP_223576113.1		K9D24_RS10690	2269325	2269555	-1	hypothetical protein
2269325	2277167	7842	SIGI-HMM	WP_223576114.1		K9D24_RS10695	2270177	2270452	-1	colicin
2269325	2277167	7842	SIGI-HMM	WP_223576521.1		K9D24_RS10700	2270709	2271230	1	alpha-ketoglutarate-dependent dioxygenase AlkB
2269325	2277167	7842	SIGI-HMM	WP_217484605.1		K9D24_RS10705	2271227	2271439	-1	hypothetical protein
2269325	2277167	7842	SIGI-HMM	WP_175234504.1		K9D24_RS10710	2271681	2272067	-1	DUF4279 domain-containing protein
2269325	2277167	7842	SIGI-HMM	WP_223576115.1		K9D24_RS10715	2272207	2272653	-1	hypothetical protein
2269325	2277167	7842	SIGI-HMM	WP_223576116.1		K9D24_RS10720	2272994	2273506	-1	hemagglutinin repeat-containing protein
2269325	2277167	7842	SIGI-HMM	WP_223576117.1		K9D24_RS10725	2273721	2273993	-1	colicin immunity domain-containing protein
2269325	2277167	7842	SIGI-HMM	WP_223576118.1		K9D24_RS10730	2273990	2274295	-1	hypothetical protein
2269325	2277167	7842	SIGI-HMM	WP_223576119.1		K9D24_RS10735	2274830	2275387	-1	hypothetical protein
2269325	2277167	7842	SIGI-HMM	WP_223576120.1		K9D24_RS10740	2275901	2276107	-1	hypothetical protein
2269325	2277167	7842	SIGI-HMM	WP_223576121.1		K9D24_RS10745	2276410	2276796	-1	pre-toxin TG domain-containing protein
2269325	2277167	7842	SIGI-HMM	WP_223576122.1		K9D24_RS10750	2276895	2277167	-1	hypothetical protein
2479736	2485746	6010	SIGI-HMM	WP_223576227.1		K9D24_RS11655	2479736	2480656	-1	hypothetical protein
2479736	2485746	6010	SIGI-HMM	WP_223576228.1		K9D24_RS11660	2480653	2481552	-1	hypothetical protein
2479736	2485746	6010	SIGI-HMM	WP_223576229.1		K9D24_RS11665	2481671	2482567	-1	hypothetical protein
2479736	2485746	6010	SIGI-HMM	WP_223576230.1		K9D24_RS11670	2482567	2485746	-1	hypothetical protein
2769414	2775801	6387	SIGI-HMM	WP_223576385.1		K9D24_RS13065	2769414	2773190	1	hypothetical protein
2769414	2775801	6387	SIGI-HMM	WP_223576386.1		K9D24_RS13070	2773502	2774665	1	hypothetical protein
2769414	2775801	6387	SIGI-HMM	WP_062842210.1		K9D24_RS13075	2774727	2775347	1	hypothetical protein
2769414	2775801	6387	SIGI-HMM	WP_223576387.1		K9D24_RS13080	2775427	2775801	1	hypothetical protein
2784185	2795631	11446	SIGI-HMM	WP_223576536.1		K9D24_RS13125	2784185	2784436	-1	hypothetical protein
2784185	2795631	11446	SIGI-HMM	WP_223576394.1		K9D24_RS13130	2784742	2785725	-1	tripartite tricarboxylate transporter substrate binding protein
2784185	2795631	11446	SIGI-HMM	WP_223576395.1		K9D24_RS13135	2785805	2786665	-1	enoyl-CoA hydratase-related protein
2784185	2795631	11446	SIGI-HMM	WP_223576396.1		K9D24_RS13140	2786681	2787898	-1	CoA transferase
2784185	2795631	11446	SIGI-HMM	WP_223576397.1		K9D24_RS13145	2788047	2788931	-1	LysR substrate-binding domain-containing protein
2784185	2795631	11446	SIGI-HMM	WP_223576398.1		K9D24_RS13150	2789235	2789999	-1	SDR family oxidoreductase
2784185	2795631	11446	SIGI-HMM	WP_223576399.1		K9D24_RS13155	2790055	2791509	-1	MFS transporter
2784185	2795631	11446	SIGI-HMM	WP_056324524.1		K9D24_RS13160	2791657	2792526	1	LysR family transcriptional regulator
2784185	2795631	11446	SIGI-HMM	WP_142054041.1		K9D24_RS13165	2792688	2793275	1	TetR/AcrR family transcriptional regulator
2784185	2795631	11446	SIGI-HMM	WP_056322956.1		K9D24_RS13170	2793420	2793926	1	hypothetical protein
2784185	2795631	11446	SIGI-HMM	WP_175236381.1		K9D24_RS13175	2793975	2794610	1	hypothetical protein
2784185	2795631	11446	SIGI-HMM	WP_223576400.1		K9D24_RS13180	2794735	2795631	-1	oxidoreductase
3513187	3518641	5454	SIGI-HMM	WP_223572904.1		K9D24_RS16485	3513187	3514788	-1	hypothetical protein
3513187	3518641	5454	SIGI-HMM	WP_223572906.1	blaOXA	K9D24_RS16490	3514890	3515735	1	class D beta-lactamase
3513187	3518641	5454	SIGI-HMM	WP_200952217.1		K9D24_RS16495	3517364	3518641	1	DUF1254 domain-containing protein
3847700	3854834	7134	SIGI-HMM	WP_223573216.1		K9D24_RS17950	3847700	3850555	1	hypothetical protein
3847700	3854834	7134	SIGI-HMM	WP_056324873.1		K9D24_RS17955	3850555	3851544	1	hypothetical protein
3847700	3854834	7134	SIGI-HMM	WP_223573218.1		K9D24_RS17960	3851429	3852658	1	hypothetical protein
3847700	3854834	7134	SIGI-HMM	WP_223573220.1		K9D24_RS17965	3852692	3853771	1	hypothetical protein
3847700	3854834	7134	SIGI-HMM	WP_223573222.1		K9D24_RS17970	3853656	3854834	1	hypothetical protein
4005981	4013506	7525	SIGI-HMM	WP_223573375.1		K9D24_RS18645	4005439	4005984	1	GNAT family N-acetyltransferase
4005981	4013506	7525	SIGI-HMM	WP_223573377.1		K9D24_RS18650	4005981	4007219	1	MFS transporter
4005981	4013506	7525	SIGI-HMM	WP_056319804.1	queC	K9D24_RS18655	4007810	4008529	-1	7-cyano-7-deazaguanine synthase QueC
4005981	4013506	7525	SIGI-HMM	WP_223573379.1	ppc	K9D24_RS18660	4008696	4011545	1	phosphoenolpyruvate carboxylase
4005981	4013506	7525	SIGI-HMM	WP_223573381.1		K9D24_RS18665	4012571	4013506	1	3-hydroxyacyl-CoA dehydrogenase family protein
4259324	4264037	4713	SIGI-HMM	WP_223573583.1		K9D24_RS19845	4259324	4260271	-1	hypothetical protein
4259324	4264037	4713	SIGI-HMM	WP_223573584.1		K9D24_RS19850	4260268	4263108	-1	hypothetical protein
4259324	4264037	4713	SIGI-HMM	WP_223573585.1		K9D24_RS19855	4263123	4264037	-1	DUF4123 domain-containing protein
4369132	4377844	8712	SIGI-HMM	WP_081100864.1		K9D24_RS20380	4369132	4370334	-1	glycosyltransferase
4369132	4377844	8712	SIGI-HMM	WP_223573655.1		K9D24_RS20385	4370219	4371541	-1	O-antigen ligase family protein
4369132	4377844	8712	SIGI-HMM	WP_223573657.1		K9D24_RS20390	4371538	4372983	-1	flippase
4369132	4377844	8712	SIGI-HMM	WP_223573658.1		K9D24_RS20395	4373120	4374031	-1	hypothetical protein
4369132	4377844	8712	SIGI-HMM	WP_062838812.1		K9D24_RS20400	4374429	4375412	-1	flippase-like domain-containing protein
4369132	4377844	8712	SIGI-HMM	WP_062838811.1		K9D24_RS20405	4375409	4377844	-1	hypothetical protein
4592425	4600228	7803	SIGI-HMM	WP_062839357.1		K9D24_RS21460	4592425	4592751	1	hypothetical protein
4592425	4600228	7803	SIGI-HMM	WP_062839394.1		K9D24_RS21465	4592807	4593430	1	class I SAM-dependent methyltransferase
4592425	4600228	7803	SIGI-HMM	WP_062839358.1		K9D24_RS21470	4594140	4595327	-1	hypothetical protein
4592425	4600228	7803	SIGI-HMM	WP_223573805.1		K9D24_RS21475	4595324	4595794	-1	hypothetical protein
4592425	4600228	7803	SIGI-HMM	WP_081100901.1		K9D24_RS21480	4595778	4598636	-1	hypothetical protein
4592425	4600228	7803	SIGI-HMM	WP_062839361.1		K9D24_RS21485	4599064	4599396	1	hypothetical protein
4592425	4600228	7803	SIGI-HMM	WP_062839362.1		K9D24_RS21490	4599497	4600228	-1	hypothetical protein
4592425	4600228	7803	SIGI-HMM	WP_062839395.1		K9D24_RS21495	4600225	4600740	-1	sigma-70 family RNA polymerase sigma factor
4949272	4953673	4401	SIGI-HMM	WP_062839568.1		K9D24_RS23065	4949272	4949889	-1	response regulator
4949272	4953673	4401	SIGI-HMM	WP_062839567.1		K9D24_RS23070	4950102	4950467	1	response regulator transcription factor
4949272	4953673	4401	SIGI-HMM	WP_196589476.1		K9D24_RS23075	4950460	4951245	1	HD domain-containing protein
4949272	4953673	4401	SIGI-HMM	WP_081100927.1		K9D24_RS23080	4951264	4953321	1	ATP-binding protein
4949272	4953673	4401	SIGI-HMM	WP_081100926.1		K9D24_RS23085	4953344	4953673	1	flagellar transcriptional regulator FlhD
5187992	5194019	6027	SIGI-HMM	WP_223574208.1		K9D24_RS24100	5187992	5188486	1	TIR domain-containing protein
5187992	5194019	6027	SIGI-HMM	WP_223574210.1		K9D24_RS24105	5188502	5189644	1	toll/interleukin-1 receptor domain-containing protein
5187992	5194019	6027	SIGI-HMM	WP_223574212.1		K9D24_RS24110	5189646	5190233	1	hypothetical protein
5187992	5194019	6027	SIGI-HMM	WP_223574214.1		K9D24_RS24115	5190287	5190754	1	TIR domain-containing protein
5187992	5194019	6027	SIGI-HMM	WP_223574216.1		K9D24_RS24120	5190760	5191386	1	hypothetical protein
5187992	5194019	6027	SIGI-HMM	WP_223574218.1		K9D24_RS24125	5191509	5192516	1	pyrophosphatase
5187992	5194019	6027	SIGI-HMM	WP_223574220.1		K9D24_RS24130	5192786	5193172	1	hypothetical protein
5187992	5194019	6027	SIGI-HMM	WP_223574222.1		K9D24_RS24135	5193234	5194019	1	hypothetical protein
23482
23482
35809
35809
35809
35809
35809
35809
35809
35809
35809
35809
35809
35809
35809
35809
35809
35809
35809
35809
35809
35809
35809
35809
35809
35809
35809
35809
35809
35809
35809
35809
35809
35809
35809
35809
35809
10406
10406
10406
10406
10406
10406
10406
10406
10406
5139
5139
5139
5139
5139
5139
5139
4206
4206
4206
4206
4206
5092
5092
5092
5092
5092
5092
5092
5092
5893
5893
5893
5893
5893
47204
47204
47204
47204
47204
47204
47204
47204
47204
47204
47204
47204
47204
47204
47204
47204
47204
47204
47204
47204
47204
47204
47204
47204
47204
47204
47204
47204
47204
47204
47204
47204
47204
47204
47204
47204
47204
47204
47204
47204
47204
47204
47204
47204
47204
47204
47204
47204
47204
47204
47204
47204
47204
47204
47204
47204
47204
47204
47204
47204
47204
47204
47204
47204
47204
47204
47204
47204
47204
47204
47204
47204
47204
47204
47204
10308
10308
10308
10308
10308
10308
10308
10308
10308
10308
10308
10308
10308
10308
10308
10308
10308
10308
24762
24762
24762
24762
24762
24762
24762
24762
24762
24762
24762
24762
24762
24762
24762
24762
24762
24762
24762
24762
24762
24762
24762
24762
24762
24762
24762
24762
24762
24762
24762
24762
24762
24762
24762
24762
9004
9004
9004
9004
9004
9004
9004
9004
9004
9004
9004
9004
9004
9004
9004
7842
7842
7842
7842
7842
7842
7842
7842
7842
7842
7842
7842
7842
6010
6010
6010
6010
13520
13520
13520
13520
13520
13520
13520
13520
13520
13520
13520
13520
13520
13520
13520
13520
5843
5843
5843
5843
5843
5843
5843
5843
17317
17317
17317
17317
17317
17317
17317
17317
17317
17317
17317
17317
11392
11392
11392
11392
11392
11392
11392
11392
11392
6387
6387
6387
6387
8757
8757
8757
8757
8757
8757
8757
8757
8757
8757
11446
11446
11446
11446
11446
11446
11446
11446
11446
11446
11446
11446
7226
7226
7226
7226
7226
7226
7226
7226
7226
5077
5077
5077
5077
5077
5077
4897
4897
4897
4897
4897
6199
6199
6199
6199
6199
6199
6199
9181
9181
9181
9181
9181
9181
9181
9181
9181
9181
9181
4748
4748
4748
4748
4748
26202
26202
26202
26202
26202
26202
26202
26202
26202
26202
26202
26202
26202
26202
26202
26202
26202
26202
26202
26202
26202
26202
7865
7865
7865
7865
7865
7865
7865
4390
4390
4390
4390
4390
4768
4768
4768
11548
11548
11548
11548
11548
11548
11548
11548
11548
11548
11548
11548
11548
4096
4096
4096
4096
8556
8556
8556
8556
8556
8556
8556
8556
8556
5636
5636
5636
5636
5636
5454
5454
5454
4111
4111
4111
4111
4490
4490
4490
4490
4490
4490
7134
7134
7134
7134
7134
9091
9091
9091
9091
9091
5735
5735
5735
5735
5735
5735
7525
7525
7525
7525
7525
4594
4594
4594
4594
4594
4594
4713
4713
4713
14544
14544
14544
14544
14544
14544
14544
14544
14544
14544
14544
14544
14544
8712
8712
8712
8712
8712
8712
4302
4302
4302
4302
4302
4302
4302
7803
7803
7803
7803
7803
7803
7803
7803
5576
5576
5576
7232
7232
7232
7232
7232
4701
4701
4701
4701
10363
10363
10363
10363
10363
10363
10363
10363
10363
5987
5987
5987
5987
5987
5987
5987
4401
4401
4401
4401
4401
6861
6861
6861
6861
20552
20552
20552
20552
20552
20552
20552
20552
20552
20552
20552
20552
20552
20552
20552
20552
20552
20552
20552
20552
20552
6027
6027
6027
6027
6027
6027
6027
6027
6560
6560
6560
6560
6560
6560

## Sheet: IslandPick
Island start	Island end	Length	Method	Gene name	Gene ID	Locus	Gene start	Gene end	Strand	Product	External Annotations
92479	99881	7402	IslandPick	WP_223574675.1		K9D24_RS00385	91593	92480	1	DUF4434 domain-containing protein
92479	99881	7402	IslandPick	WP_062838586.1		K9D24_RS00390	92492	93622	-1	acyl-CoA dehydrogenase family protein
92479	99881	7402	IslandPick	WP_223574677.1		K9D24_RS00395	93635	94309	-1	alginate O-acetyltransferase AlgF
92479	99881	7402	IslandPick	WP_223574679.1		K9D24_RS00400	94306	95799	-1	AMP-binding protein
92479	99881	7402	IslandPick	WP_062838589.1		K9D24_RS00405	95825	96064	-1	acyl carrier protein
92479	99881	7402	IslandPick	WP_223574681.1		K9D24_RS00410	96089	97669	-1	MBOAT family protein
92479	99881	7402	IslandPick	WP_223576603.1		K9D24_RS00415	97679	98734	-1	cell division protein FtsQ
92479	99881	7402	IslandPick	WP_223574683.1		K9D24_RS00420	98838	99842	-1	twin-arginine translocation pathway signal
92479	99881	7402	IslandPick	WP_223574685.1		K9D24_RS00425	99877	102624	-1	hypothetical protein
541154	546022	4868	IslandPick	WP_180100829.1		K9D24_RS02565	540872	541534	-1	SOS response-associated peptidase family protein
541154	546022	4868	IslandPick	WP_223575032.1		K9D24_RS02570	541699	542070	1	response regulator
541154	546022	4868	IslandPick			K9D24_RS02575	542253	542498	-1	tyrosine-type recombinase/integrase
541154	546022	4868	IslandPick	WP_062841963.1		K9D24_RS02580	542757	543095	1	hypothetical protein
541154	546022	4868	IslandPick	WP_223575034.1		K9D24_RS02585	543400	545985	1	autotransporter outer membrane beta-barrel domain-containing protein
609528	616103	6575	IslandPick	WP_223575085.1		K9D24_RS02850	609524	610132	-1	TetR/AcrR family transcriptional regulator
609528	616103	6575	IslandPick	WP_223575087.1		K9D24_RS02855	610272	612065	1	ABC transporter ATP-binding protein/permease
609528	616103	6575	IslandPick	WP_223575089.1		K9D24_RS02860	612059	613813	1	ABC transporter ATP-binding protein/permease
609528	616103	6575	IslandPick	WP_223575091.1		K9D24_RS02865	613813	614754	1	iron chelate uptake ABC transporter family permease subunit
609528	616103	6575	IslandPick	WP_223576483.1		K9D24_RS02870	614754	615701	1	iron chelate uptake ABC transporter family permease subunit
609528	616103	6575	IslandPick	WP_223575094.1		K9D24_RS02875	615698	616474	1	ATP-binding cassette domain-containing protein
1215071	1220555	5484	IslandPick	WP_223575470.1		K9D24_RS05665	1204489	1215651	1	VCBS domain-containing protein
1215071	1220555	5484	IslandPick	WP_223576493.1		K9D24_RS05670	1215657	1217165	1	TolC family protein
1215071	1220555	5484	IslandPick	WP_223575471.1		K9D24_RS05675	1217165	1217941	1	efflux RND transporter periplasmic adaptor subunit
1215071	1220555	5484	IslandPick	WP_223575472.1		K9D24_RS05680	1217947	1219278	1	HlyD family efflux transporter periplasmic adaptor subunit
1215071	1220555	5484	IslandPick	WP_223575473.1		K9D24_RS05685	1219397	1221385	1	HlyD family efflux transporter periplasmic adaptor subunit
1233259	1243665	10406	IslandPick	WP_223575481.1		K9D24_RS05730	1234687	1237104	1	ATP-binding protein
1233259	1243665	10406	IslandPick	WP_223575482.1		K9D24_RS05735	1237101	1237868	1	hypothetical protein
1233259	1243665	10406	IslandPick	WP_223575483.1		K9D24_RS05740	1238217	1238504	1	hypothetical protein
1233259	1243665	10406	IslandPick	WP_223575484.1		K9D24_RS05745	1238504	1238977	1	hypothetical protein
1233259	1243665	10406	IslandPick	WP_223575485.1		K9D24_RS05750	1239303	1241093	1	AAA family ATPase
1233259	1243665	10406	IslandPick	WP_223576495.1		K9D24_RS05755	1241090	1242352	1	ATP-binding domain-containing protein
1233259	1243665	10406	IslandPick	WP_223575486.1		K9D24_RS05760	1242431	1242676	-1	helix-turn-helix domain-containing protein
1233259	1243665	10406	IslandPick	WP_223575487.1		K9D24_RS05765	1243216	1243617	1	hypothetical protein
1233259	1243665	10406	IslandPick	WP_223575488.1		K9D24_RS05770	1243662	1244885	1	type II toxin-antitoxin system HipA family toxin
1248415	1253554	5139	IslandPick	WP_223575491.1	arsH	K9D24_RS05795	1247744	1248451	1	arsenical resistance protein ArsH
1248415	1253554	5139	IslandPick	WP_223576496.1		K9D24_RS05800	1248520	1248978	1	universal stress protein
1248415	1253554	5139	IslandPick	WP_223575492.1		K9D24_RS05805	1248992	1250782	1	adenosylcobalamin-dependent ribonucleoside-diphosphate reductase
1248415	1253554	5139	IslandPick	WP_223575493.1		K9D24_RS05810	1250815	1251798	-1	zinc-binding alcohol dehydrogenase family protein
1248415	1253554	5139	IslandPick	WP_062839469.1		K9D24_RS05815	1251795	1252244	-1	universal stress protein
1248415	1253554	5139	IslandPick	WP_223575494.1		K9D24_RS05820	1252276	1253115	-1	universal stress protein
1248415	1253554	5139	IslandPick	WP_081100913.1		K9D24_RS05825	1253399	1253824	1	universal stress protein
1259165	1263371	4206	IslandPick	WP_056317880.1		K9D24_RS05855	1258530	1259264	1	helix-turn-helix domain-containing protein
1259165	1263371	4206	IslandPick	WP_223575500.1		K9D24_RS05860	1259305	1259823	1	hypothetical protein
1259165	1263371	4206	IslandPick	WP_223575501.1		K9D24_RS05865	1259820	1261622	1	alpha/beta fold hydrolase
1259165	1263371	4206	IslandPick	WP_223575502.1		K9D24_RS05870	1261649	1262971	-1	tetratricopeptide repeat protein
1259165	1263371	4206	IslandPick	WP_223575503.1		K9D24_RS05875	1263366	1264301	1	SMP-30/gluconolactonase/LRE family protein
1685122	1691015	5893	IslandPick	WP_223576506.1		K9D24_RS07845	1685149	1687419	-1	autotransporter outer membrane beta-barrel domain-containing protein
1685122	1691015	5893	IslandPick			K9D24_RS07850	1687694	1687894	1	energy transducer TonB
1685122	1691015	5893	IslandPick	WP_223575720.1		K9D24_RS07855	1688236	1688568	1	hypothetical protein
1685122	1691015	5893	IslandPick	WP_223575722.1		K9D24_RS07860	1689018	1689914	-1	LysR family transcriptional regulator
1685122	1691015	5893	IslandPick	WP_062841404.1		K9D24_RS07865	1690003	1690752	1	SDR family oxidoreductase
2068007	2092769	24762	IslandPick	WP_223575991.1		K9D24_RS09625	2067869	2068147	-1	hypothetical protein
2068007	2092769	24762	IslandPick	WP_223575992.1		K9D24_RS09630	2068149	2068457	-1	hypothetical protein
2068007	2092769	24762	IslandPick	WP_223575993.1		K9D24_RS09635	2068627	2069700	1	acyltransferase
2068007	2092769	24762	IslandPick	WP_223575994.1		K9D24_RS09640	2069723	2070154	-1	hypothetical protein
2068007	2092769	24762	IslandPick	WP_223575995.1		K9D24_RS09645	2070157	2070879	-1	hypothetical protein
2068007	2092769	24762	IslandPick	WP_223575996.1		K9D24_RS09650	2070880	2071530	-1	DUF2612 domain-containing protein
2068007	2092769	24762	IslandPick	WP_223575997.1		K9D24_RS09655	2071527	2072717	-1	baseplate J/gp47 family protein
2068007	2092769	24762	IslandPick	WP_223575998.1		K9D24_RS09660	2072710	2073054	-1	hypothetical protein
2068007	2092769	24762	IslandPick	WP_223575999.1		K9D24_RS09665	2073051	2073758	-1	hypothetical protein
2068007	2092769	24762	IslandPick	WP_223576000.1		K9D24_RS09670	2073743	2074567	-1	hypothetical protein
2068007	2092769	24762	IslandPick	WP_108696874.1		K9D24_RS09675	2074560	2074868	-1	hypothetical protein
2068007	2092769	24762	IslandPick	WP_223576001.1		K9D24_RS09680	2074865	2075407	-1	hypothetical protein
2068007	2092769	24762	IslandPick	WP_223576002.1		K9D24_RS09685	2075407	2077263	-1	phage tail tape measure protein
2068007	2092769	24762	IslandPick	WP_223576003.1		K9D24_RS09690	2077354	2077809	-1	hypothetical protein
2068007	2092769	24762	IslandPick	WP_223576004.1		K9D24_RS09695	2077819	2078268	-1	hypothetical protein
2068007	2092769	24762	IslandPick	WP_223576005.1		K9D24_RS09700	2078326	2079834	-1	DUF3383 domain-containing protein
2068007	2092769	24762	IslandPick	WP_223576006.1		K9D24_RS09705	2079845	2080372	-1	hypothetical protein
2068007	2092769	24762	IslandPick	WP_223576007.1		K9D24_RS09710	2080369	2080740	-1	hypothetical protein
2068007	2092769	24762	IslandPick	WP_223576008.1		K9D24_RS09715	2080737	2081213	-1	hypothetical protein
2068007	2092769	24762	IslandPick	WP_223576009.1		K9D24_RS09720	2081210	2081638	-1	DUF4054 domain-containing protein
2068007	2092769	24762	IslandPick	WP_223576010.1		K9D24_RS09725	2081640	2081990	-1	hypothetical protein
2068007	2092769	24762	IslandPick	WP_223576011.1		K9D24_RS09730	2082050	2083132	-1	DUF2184 domain-containing protein
2068007	2092769	24762	IslandPick	WP_223576012.1		K9D24_RS09735	2083153	2083638	-1	hypothetical protein
2068007	2092769	24762	IslandPick	WP_223576013.1		K9D24_RS09740	2083635	2084885	-1	DUF2213 domain-containing protein
2068007	2092769	24762	IslandPick	WP_223576014.1		K9D24_RS09745	2084866	2085738	-1	minor capsid protein
2068007	2092769	24762	IslandPick	WP_223576015.1		K9D24_RS09750	2085638	2087173	-1	DUF1073 domain-containing protein
2068007	2092769	24762	IslandPick	WP_223576515.1		K9D24_RS09755	2087170	2088408	-1	phage terminase large subunit
2068007	2092769	24762	IslandPick	WP_223576016.1		K9D24_RS09760	2088395	2088874	-1	terminase small subunit
2068007	2092769	24762	IslandPick	WP_223576017.1		K9D24_RS09765	2088932	2089150	-1	hypothetical protein
2068007	2092769	24762	IslandPick	WP_223576018.1		K9D24_RS09770	2089448	2089783	1	hypothetical protein
2068007	2092769	24762	IslandPick	WP_223576019.1		K9D24_RS09775	2089828	2090130	-1	hypothetical protein
2068007	2092769	24762	IslandPick	WP_223576020.1		K9D24_RS09780	2090127	2090483	-1	hypothetical protein
2068007	2092769	24762	IslandPick	WP_062841998.1		K9D24_RS09785	2090476	2090679	-1	hypothetical protein
2068007	2092769	24762	IslandPick	WP_223576021.1		K9D24_RS09790	2090759	2091301	-1	hypothetical protein
2068007	2092769	24762	IslandPick	WP_223576022.1	dnaB	K9D24_RS09795	2091303	2092691	-1	replicative DNA helicase
2068007	2092769	24762	IslandPick	WP_223576023.1		K9D24_RS09800	2092688	2093527	-1	hypothetical protein
2268936	2277940	9004	IslandPick	WP_223576112.1		K9D24_RS10685	2267356	2269014	1	ATP-binding cassette domain-containing protein
2268936	2277940	9004	IslandPick	WP_223576113.1		K9D24_RS10690	2269325	2269555	-1	hypothetical protein
2268936	2277940	9004	IslandPick	WP_223576114.1		K9D24_RS10695	2270177	2270452	-1	colicin
2268936	2277940	9004	IslandPick	WP_223576521.1		K9D24_RS10700	2270709	2271230	1	alpha-ketoglutarate-dependent dioxygenase AlkB
2268936	2277940	9004	IslandPick	WP_217484605.1		K9D24_RS10705	2271227	2271439	-1	hypothetical protein
2268936	2277940	9004	IslandPick	WP_175234504.1		K9D24_RS10710	2271681	2272067	-1	DUF4279 domain-containing protein
2268936	2277940	9004	IslandPick	WP_223576115.1		K9D24_RS10715	2272207	2272653	-1	hypothetical protein
2268936	2277940	9004	IslandPick	WP_223576116.1		K9D24_RS10720	2272994	2273506	-1	hemagglutinin repeat-containing protein
2268936	2277940	9004	IslandPick	WP_223576117.1		K9D24_RS10725	2273721	2273993	-1	colicin immunity domain-containing protein
2268936	2277940	9004	IslandPick	WP_223576118.1		K9D24_RS10730	2273990	2274295	-1	hypothetical protein
2268936	2277940	9004	IslandPick	WP_223576119.1		K9D24_RS10735	2274830	2275387	-1	hypothetical protein
2268936	2277940	9004	IslandPick	WP_223576120.1		K9D24_RS10740	2275901	2276107	-1	hypothetical protein
2268936	2277940	9004	IslandPick	WP_223576121.1		K9D24_RS10745	2276410	2276796	-1	pre-toxin TG domain-containing protein
2268936	2277940	9004	IslandPick	WP_223576122.1		K9D24_RS10750	2276895	2277167	-1	hypothetical protein
2268936	2277940	9004	IslandPick	WP_223576123.1		K9D24_RS10755	2277602	2289031	-1	hemagglutinin repeat-containing protein
2639855	2657172	17317	IslandPick	WP_223576321.1		K9D24_RS12470	2639943	2640503	1	YiiX family permuted papain-like enzyme
2639855	2657172	17317	IslandPick	WP_223576322.1		K9D24_RS12475	2640571	2641884	-1	amidohydrolase family protein
2639855	2657172	17317	IslandPick	WP_223576323.1		K9D24_RS12480	2641989	2643809	-1	SLC13 family permease
2639855	2657172	17317	IslandPick	WP_223576324.1		K9D24_RS12485	2643833	2645263	-1	basic amino acid/polyamine antiporter
2639855	2657172	17317	IslandPick	WP_056323362.1	arcA	K9D24_RS12490	2645347	2646588	-1	arginine deiminase
2639855	2657172	17317	IslandPick	WP_062842122.1		K9D24_RS12495	2646605	2648026	-1	basic amino acid/polyamine antiporter
2639855	2657172	17317	IslandPick	WP_062842123.1		K9D24_RS12500	2648100	2649086	-1	AI-2E family transporter
2639855	2657172	17317	IslandPick	WP_223576325.1		K9D24_RS12505	2649083	2650573	-1	alpha/beta hydrolase
2639855	2657172	17317	IslandPick	WP_223576326.1		K9D24_RS12510	2650570	2652081	-1	efflux transporter outer membrane subunit
2639855	2657172	17317	IslandPick	WP_179689647.1		K9D24_RS12515	2652078	2655254	-1	multidrug efflux RND transporter permease subunit
2639855	2657172	17317	IslandPick	WP_223576327.1		K9D24_RS12520	2655266	2656420	-1	efflux RND transporter periplasmic adaptor subunit
2639855	2657172	17317	IslandPick	WP_223576328.1		K9D24_RS12525	2657123	2661253	-1	PAS domain-containing protein
2768871	2780263	11392	IslandPick	WP_223576385.1		K9D24_RS13065	2769414	2773190	1	hypothetical protein
2768871	2780263	11392	IslandPick	WP_223576386.1		K9D24_RS13070	2773502	2774665	1	hypothetical protein
2768871	2780263	11392	IslandPick	WP_062842210.1		K9D24_RS13075	2774727	2775347	1	hypothetical protein
2768871	2780263	11392	IslandPick	WP_223576387.1		K9D24_RS13080	2775427	2775801	1	hypothetical protein
2768871	2780263	11392	IslandPick	WP_223576388.1		K9D24_RS13085	2776041	2777318	1	S41 family peptidase
2768871	2780263	11392	IslandPick	WP_223576389.1		K9D24_RS13090	2777358	2777984	1	hypothetical protein
2768871	2780263	11392	IslandPick	WP_223576535.1		K9D24_RS13095	2778063	2779049	-1	zinc-dependent alcohol dehydrogenase family protein
2768871	2780263	11392	IslandPick	WP_223576390.1		K9D24_RS13100	2779160	2780029	1	LysR family transcriptional regulator
2768871	2780263	11392	IslandPick			K9D24_RS13105	2780220	2781209	-1	NAD(P)H-quinone oxidoreductase
2783997	2792754	8757	IslandPick	WP_223576393.1		K9D24_RS13120	2783143	2784087	1	LysR family transcriptional regulator
2783997	2792754	8757	IslandPick	WP_223576536.1		K9D24_RS13125	2784185	2784436	-1	hypothetical protein
2783997	2792754	8757	IslandPick	WP_223576394.1		K9D24_RS13130	2784742	2785725	-1	tripartite tricarboxylate transporter substrate binding protein
2783997	2792754	8757	IslandPick	WP_223576395.1		K9D24_RS13135	2785805	2786665	-1	enoyl-CoA hydratase-related protein
2783997	2792754	8757	IslandPick	WP_223576396.1		K9D24_RS13140	2786681	2787898	-1	CoA transferase
2783997	2792754	8757	IslandPick	WP_223576397.1		K9D24_RS13145	2788047	2788931	-1	LysR substrate-binding domain-containing protein
2783997	2792754	8757	IslandPick	WP_223576398.1		K9D24_RS13150	2789235	2789999	-1	SDR family oxidoreductase
2783997	2792754	8757	IslandPick	WP_223576399.1		K9D24_RS13155	2790055	2791509	-1	MFS transporter
2783997	2792754	8757	IslandPick	WP_056324524.1		K9D24_RS13160	2791657	2792526	1	LysR family transcriptional regulator
2783997	2792754	8757	IslandPick	WP_142054041.1		K9D24_RS13165	2792688	2793275	1	TetR/AcrR family transcriptional regulator
2801798	2809024	7226	IslandPick	WP_056322933.1		K9D24_RS13215	2800920	2801819	1	LysR family transcriptional regulator
2801798	2809024	7226	IslandPick	WP_223576402.1		K9D24_RS13220	2801876	2802859	-1	tripartite tricarboxylate transporter substrate binding protein
2801798	2809024	7226	IslandPick	WP_223576403.1		K9D24_RS13225	2802905	2803915	-1	phosphoglycerate dehydrogenase
2801798	2809024	7226	IslandPick	WP_062842226.1		K9D24_RS13230	2803912	2804757	-1	CoA ester lyase
2801798	2809024	7226	IslandPick	WP_223576404.1		K9D24_RS13235	2804754	2806046	-1	CoA transferase
2801798	2809024	7226	IslandPick	WP_062842228.1		K9D24_RS13240	2806252	2806671	1	MarR family transcriptional regulator
2801798	2809024	7226	IslandPick	WP_056322931.1		K9D24_RS13245	2806730	2807833	-1	NAD(P)-dependent alcohol dehydrogenase
2801798	2809024	7226	IslandPick	WP_223576537.1		K9D24_RS13250	2807837	2808334	-1	universal stress protein
2801798	2809024	7226	IslandPick	WP_223576405.1		K9D24_RS13255	2808334	2808966	-1	hypothetical protein
2809918	2814995	5077	IslandPick	WP_223576406.1		K9D24_RS13260	2809211	2810053	1	L,D-transpeptidase
2809918	2814995	5077	IslandPick	WP_223576407.1		K9D24_RS13265	2810242	2810616	-1	universal stress protein
2809918	2814995	5077	IslandPick	WP_175157031.1		K9D24_RS13270	2810632	2811057	-1	Hsp20/alpha crystallin family protein
2809918	2814995	5077	IslandPick	WP_223576408.1		K9D24_RS13275	2811221	2811739	1	universal stress protein
2809918	2814995	5077	IslandPick	WP_223576409.1		K9D24_RS13280	2811751	2814213	1	cation-translocating P-type ATPase
2809918	2814995	5077	IslandPick	WP_223576410.1		K9D24_RS13285	2814268	2814780	-1	hypothetical protein
2820194	2825091	4897	IslandPick	WP_223576413.1		K9D24_RS13310	2819550	2820359	1	IclR family transcriptional regulator
2820194	2825091	4897	IslandPick	WP_062842238.1		K9D24_RS13315	2820480	2820992	1	sigma-70 family RNA polymerase sigma factor
2820194	2825091	4897	IslandPick	WP_142054018.1		K9D24_RS13320	2820985	2821908	1	DUF4880 domain-containing protein
2820194	2825091	4897	IslandPick	WP_223576414.1		K9D24_RS13325	2822008	2824398	1	TonB-dependent receptor
2820194	2825091	4897	IslandPick	WP_223576415.1		K9D24_RS13330	2824406	2825629	1	PepSY domain-containing protein
2836081	2842280	6199	IslandPick	WP_223576419.1		K9D24_RS13385	2835103	2836104	-1	ligase-associated DNA damage response exonuclease
2836081	2842280	6199	IslandPick	WP_223576420.1		K9D24_RS13390	2836404	2837807	1	3-deoxy-D-arabino-heptulosonate 7-phosphate synthase
2836081	2842280	6199	IslandPick	WP_062842251.1		K9D24_RS13395	2837836	2838780	-1	LysR family transcriptional regulator
2836081	2842280	6199	IslandPick	WP_223576421.1		K9D24_RS13400	2838885	2840096	1	CoA transferase
2836081	2842280	6199	IslandPick	WP_223576422.1		K9D24_RS13405	2840096	2841172	1	NADPH:quinone oxidoreductase family protein
2836081	2842280	6199	IslandPick	WP_223576423.1		K9D24_RS13410	2841109	2842143	1	tripartite tricarboxylate transporter substrate binding protein
2836081	2842280	6199	IslandPick	WP_223576424.1		K9D24_RS13415	2842277	2843302	1	histone deacetylase family protein
2932253	2941434	9181	IslandPick	WP_062841749.1		K9D24_RS13850	2931242	2932324	-1	flavodoxin family protein
2932253	2941434	9181	IslandPick	WP_056326865.1		K9D24_RS13855	2932482	2932748	1	hypothetical protein
2932253	2941434	9181	IslandPick	WP_223576468.1		K9D24_RS13860	2932842	2933315	-1	hypothetical protein
2932253	2941434	9181	IslandPick	WP_223576469.1		K9D24_RS13865	2933430	2934995	-1	AAA family ATPase
2932253	2941434	9181	IslandPick	WP_223576470.1		K9D24_RS13870	2935046	2936404	-1	erythromycin esterase family protein
2932253	2941434	9181	IslandPick	WP_223576471.1		K9D24_RS13875	2936434	2937123	-1	phosphoribosyltransferase
2932253	2941434	9181	IslandPick	WP_155739284.1		K9D24_RS13880	2937177	2937332	-1	hypothetical protein
2932253	2941434	9181	IslandPick	WP_056326861.1		K9D24_RS13885	2937660	2938307	1	BON domain-containing protein
2932253	2941434	9181	IslandPick	WP_223576472.1		K9D24_RS13890	2938365	2939258	-1	LysR family transcriptional regulator
2932253	2941434	9181	IslandPick	WP_223576473.1		K9D24_RS13895	2939342	2940292	1	esterase
2932253	2941434	9181	IslandPick	WP_056326855.1		K9D24_RS13900	2940325	2941305	1	tripartite tricarboxylate transporter substrate binding protein
3202329	3207077	4748	IslandPick	WP_223572550.1	vgrG	K9D24_RS15135	3200811	3202919	1	type VI secretion system tip protein VgrG
3202329	3207077	4748	IslandPick	WP_142053669.1		K9D24_RS15140	3202916	3203797	1	DUF4123 domain-containing protein
3202329	3207077	4748	IslandPick	WP_223572552.1		K9D24_RS15145	3203822	3206455	1	hypothetical protein
3202329	3207077	4748	IslandPick	WP_223572554.1		K9D24_RS15150	3206456	3206907	1	hypothetical protein
3202329	3207077	4748	IslandPick	WP_223576550.1		K9D24_RS15155	3207008	3208925	-1	TonB-dependent receptor
3296723	3322925	26202	IslandPick	WP_223572644.1		K9D24_RS15595	3294547	3297135	-1	carbohydrate-binding family V/XII
3296723	3322925	26202	IslandPick	WP_223572646.1		K9D24_RS15600	3297532	3299814	1	phage tail sheath subtilisin-like domain-containing protein
3296723	3322925	26202	IslandPick	WP_056326957.1		K9D24_RS15605	3299882	3300406	1	phage tail protein
3296723	3322925	26202	IslandPick	WP_223572648.1		K9D24_RS15610	3300419	3301144	1	hypothetical protein
3296723	3322925	26202	IslandPick	WP_223572650.1		K9D24_RS15615	3301141	3301929	1	hypothetical protein
3296723	3322925	26202	IslandPick	WP_223572652.1		K9D24_RS15620	3301926	3303218	1	DUF4255 domain-containing protein
3296723	3322925	26202	IslandPick	WP_223572654.1		K9D24_RS15625	3303215	3305158	1	ATP-binding protein
3296723	3322925	26202	IslandPick	WP_142053526.1		K9D24_RS15630	3305155	3305397	1	hypothetical protein
3296723	3322925	26202	IslandPick	WP_223572656.1		K9D24_RS15635	3305405	3306565	1	DUF4157 domain-containing protein
3296723	3322925	26202	IslandPick	WP_056326128.1		K9D24_RS15640	3306574	3306843	1	hypothetical protein
3296723	3322925	26202	IslandPick	WP_056326125.1		K9D24_RS15645	3306840	3307493	1	hypothetical protein
3296723	3322925	26202	IslandPick	WP_223572658.1		K9D24_RS15650	3307490	3307831	1	LysM domain-containing protein
3296723	3322925	26202	IslandPick	WP_223572660.1		K9D24_RS15655	3307803	3308951	1	hypothetical protein
3296723	3322925	26202	IslandPick	WP_056326117.1		K9D24_RS15660	3308948	3309463	1	phage baseplate assembly protein V
3296723	3322925	26202	IslandPick	WP_056326115.1		K9D24_RS15665	3309488	3309811	1	hypothetical protein
3296723	3322925	26202	IslandPick	WP_128827156.1		K9D24_RS15670	3309823	3310185	1	GPW/gp25 family protein
3296723	3322925	26202	IslandPick	WP_223572662.1		K9D24_RS15675	3310182	3312638	1	putative baseplate assembly protein
3296723	3322925	26202	IslandPick	WP_223572664.1		K9D24_RS15680	3312635	3315760	1	putative baseplate assembly protein
3296723	3322925	26202	IslandPick	WP_223572666.1		K9D24_RS15685	3315757	3317850	1	phage tail protein
3296723	3322925	26202	IslandPick	WP_223572668.1		K9D24_RS15690	3317876	3321001	1	Ig-like domain-containing protein
3296723	3322925	26202	IslandPick	WP_223572675.1		K9D24_RS15695	3321020	3322318	-1	YadA-like family protein
3296723	3322925	26202	IslandPick	WP_062839765.1		K9D24_RS15700	3322904	3324124	1	MFS transporter
3366760	3371150	4390	IslandPick	WP_223572744.1		K9D24_RS15905	3366027	3366815	-1	aldolase/citrate lyase family protein
3366760	3371150	4390	IslandPick	WP_223572746.1		K9D24_RS15910	3366841	3367827	-1	tripartite tricarboxylate transporter substrate binding protein
3366760	3371150	4390	IslandPick	WP_223572748.1		K9D24_RS15915	3367907	3368920	-1	LacI family DNA-binding transcriptional regulator
3366760	3371150	4390	IslandPick	WP_223572750.1		K9D24_RS15920	3368917	3369684	-1	SDR family oxidoreductase
3366760	3371150	4390	IslandPick	WP_223572752.1	hisD	K9D24_RS15925	3369681	3371000	-1	histidinol dehydrogenase
3408093	3412861	4768	IslandPick	WP_223572778.1		K9D24_RS16070	3404100	3410195	-1	autotransporter outer membrane beta-barrel domain-containing protein
3408093	3412861	4768	IslandPick			K9D24_RS16075	3410697	3410828	1	ESPR domain-containing protein
3408093	3412861	4768	IslandPick	WP_223576555.1		K9D24_RS16080	3412014	3414887	1	autotransporter domain-containing protein
3416207	3427755	11548	IslandPick	WP_223572782.1		K9D24_RS16090	3415561	3416355	-1	hypothetical protein
3416207	3427755	11548	IslandPick	WP_223572784.1		K9D24_RS16095	3416606	3417214	1	lipocalin family protein
3416207	3427755	11548	IslandPick	WP_223572786.1		K9D24_RS16100	3417231	3418781	1	cryptochrome/photolyase family protein
3416207	3427755	11548	IslandPick	WP_223572787.1		K9D24_RS16105	3418884	3419435	1	cytochrome b
3416207	3427755	11548	IslandPick	WP_223572796.1		K9D24_RS16110	3419758	3420999	1	transporter substrate-binding protein
3416207	3427755	11548	IslandPick	WP_063955132.1		K9D24_RS16115	3421007	3421876	1	urea ABC transporter
3416207	3427755	11548	IslandPick	WP_062839654.1		K9D24_RS16120	3421876	3422868	1	urea ABC transporter
3416207	3427755	11548	IslandPick	WP_223572798.1		K9D24_RS16125	3422865	3423599	1	ATP-binding cassette domain-containing protein
3416207	3427755	11548	IslandPick	WP_223572800.1		K9D24_RS16130	3423583	3424287	1	ABC transporter ATP-binding protein
3416207	3427755	11548	IslandPick	WP_223572802.1		K9D24_RS16135	3424301	3425812	1	amidase
3416207	3427755	11548	IslandPick	WP_223572804.1		K9D24_RS16140	3425809	3426948	1	transporter substrate-binding domain-containing protein
3416207	3427755	11548	IslandPick	WP_056325766.1		K9D24_RS16145	3426945	3427553	1	ANTAR domain-containing protein
3416207	3427755	11548	IslandPick	WP_223572815.1		K9D24_RS16150	3427558	3428712	1	iron-containing alcohol dehydrogenase
3428411	3432507	4096	IslandPick	WP_223572815.1		K9D24_RS16150	3427558	3428712	1	iron-containing alcohol dehydrogenase
3428411	3432507	4096	IslandPick	WP_223572817.1		K9D24_RS16155	3428738	3430009	-1	PepSY domain-containing protein
3428411	3432507	4096	IslandPick	WP_223572819.1		K9D24_RS16160	3430194	3432293	1	TonB-dependent siderophore receptor
3428411	3432507	4096	IslandPick	WP_223572820.1		K9D24_RS16165	3432473	3433687	1	benzoate/H(+) symporter BenE family transporter
3499241	3507797	8556	IslandPick	WP_223572881.1		K9D24_RS16415	3498320	3499285	1	YiiG family protein
3499241	3507797	8556	IslandPick	WP_223572883.1		K9D24_RS16420	3499387	3500703	-1	FAD-binding oxidoreductase
3499241	3507797	8556	IslandPick	WP_223572885.1		K9D24_RS16425	3500700	3502148	-1	sulfatase-like hydrolase/transferase
3499241	3507797	8556	IslandPick	WP_223572887.1		K9D24_RS16430	3502188	3503159	-1	ABC transporter substrate-binding protein
3499241	3507797	8556	IslandPick	WP_180097845.1		K9D24_RS16435	3503241	3504194	-1	LysR family transcriptional regulator
3499241	3507797	8556	IslandPick	WP_223572889.1		K9D24_RS16440	3504311	3505207	-1	LysR family transcriptional regulator
3499241	3507797	8556	IslandPick	WP_223572891.1		K9D24_RS16445	3505289	3506431	1	mandelate racemase/muconate lactonizing enzyme family protein
3499241	3507797	8556	IslandPick	WP_223572893.1		K9D24_RS16450	3506476	3507486	1	tripartite tricarboxylate transporter substrate binding protein
3499241	3507797	8556	IslandPick	WP_056325648.1		K9D24_RS16455	3507678	3508223	1	DUF3455 domain-containing protein
3509938	3515574	5636	IslandPick	WP_223572897.1		K9D24_RS16470	3509628	3510593	-1	tripartite tricarboxylate transporter substrate binding protein
3509938	3515574	5636	IslandPick	WP_223572899.1	argH	K9D24_RS16475	3510646	3512157	-1	argininosuccinate lyase
3509938	3515574	5636	IslandPick	WP_223572901.1		K9D24_RS16480	3512305	3513171	1	LysR substrate-binding domain-containing protein
3509938	3515574	5636	IslandPick	WP_223572904.1		K9D24_RS16485	3513187	3514788	-1	hypothetical protein
3509938	3515574	5636	IslandPick	WP_223572906.1	blaOXA	K9D24_RS16490	3514890	3515735	1	class D beta-lactamase
3543554	3547665	4111	IslandPick	WP_223572939.1		K9D24_RS16615	3543576	3544466	-1	LysR family transcriptional regulator
3543554	3547665	4111	IslandPick	WP_223572941.1		K9D24_RS16620	3544616	3545620	1	tripartite tricarboxylate transporter substrate binding protein
3543554	3547665	4111	IslandPick	WP_223572943.1		K9D24_RS16625	3545670	3546617	1	amidohydrolase family protein
3543554	3547665	4111	IslandPick	WP_223572945.1		K9D24_RS16630	3546662	3547444	-1	hypothetical protein
3803618	3808108	4490	IslandPick	WP_223573168.1		K9D24_RS17725	3802947	3803684	1	carboxymuconolactone decarboxylase family protein
3803618	3808108	4490	IslandPick	WP_223573170.1		K9D24_RS17730	3803702	3805111	-1	amidase family protein
3803618	3808108	4490	IslandPick	WP_223573171.1		K9D24_RS17735	3805195	3806172	-1	tripartite tricarboxylate transporter substrate binding protein
3803618	3808108	4490	IslandPick	WP_223573173.1		K9D24_RS17740	3806315	3807223	1	LysR substrate-binding domain-containing protein
3803618	3808108	4490	IslandPick	WP_172802155.1		K9D24_RS17745	3807309	3807941	1	GntR family transcriptional regulator
3803618	3808108	4490	IslandPick	WP_223573175.1		K9D24_RS17750	3807969	3808958	1	tripartite tricarboxylate transporter substrate binding protein
3889272	3898363	9091	IslandPick	WP_128829353.1		K9D24_RS18135	3888629	3889522	1	LysR family transcriptional regulator
3889272	3898363	9091	IslandPick	WP_223573261.1		K9D24_RS18140	3889640	3890485	1	DMT family transporter
3889272	3898363	9091	IslandPick	WP_223573263.1		K9D24_RS18145	3890567	3894064	-1	autotransporter outer membrane beta-barrel domain-containing protein
3889272	3898363	9091	IslandPick	WP_223573265.1		K9D24_RS18150	3894439	3897903	-1	autotransporter outer membrane beta-barrel domain-containing protein
3889272	3898363	9091	IslandPick	WP_056324802.1		K9D24_RS18155	3898212	3898757	-1	GAF domain-containing protein
3905492	3911227	5735	IslandPick	WP_223573277.1		K9D24_RS18185	3904975	3905970	1	LysR family transcriptional regulator
3905492	3911227	5735	IslandPick	WP_062841229.1		K9D24_RS18190	3906141	3907115	-1	tripartite tricarboxylate transporter substrate binding protein
3905492	3911227	5735	IslandPick	WP_062841230.1		K9D24_RS18195	3907249	3908964	-1	amidohydrolase family protein
3905492	3911227	5735	IslandPick	WP_062841231.1		K9D24_RS18200	3908998	3910002	-1	tripartite tricarboxylate transporter substrate binding protein
3905492	3911227	5735	IslandPick	WP_062841232.1		K9D24_RS18205	3910169	3911149	1	LysR family transcriptional regulator
3905492	3911227	5735	IslandPick	WP_062841233.1		K9D24_RS18210	3911172	3911393	-1	hypothetical protein
4074642	4079236	4594	IslandPick	WP_223573438.1		K9D24_RS18980	4074810	4075964	-1	hypothetical protein
4074642	4079236	4594	IslandPick	WP_223573439.1		K9D24_RS18985	4075961	4077097	-1	hypothetical protein
4074642	4079236	4594	IslandPick	WP_062838996.1		K9D24_RS18990	4077110	4077448	-1	hypothetical protein
4074642	4079236	4594	IslandPick	WP_223573440.1		K9D24_RS18995	4077451	4078332	-1	decaprenyl-phosphate phosphoribosyltransferase
4074642	4079236	4594	IslandPick	WP_223573441.1		K9D24_RS19000	4078329	4078952	-1	HAD-IB family hydrolase
4074642	4079236	4594	IslandPick	WP_128829403.1		K9D24_RS19005	4079208	4079636	-1	carboxymuconolactone decarboxylase family protein
4369038	4383582	14544	IslandPick	WP_223573653.1		K9D24_RS20375	4368175	4369104	1	LysR substrate-binding domain-containing protein
4369038	4383582	14544	IslandPick	WP_081100864.1		K9D24_RS20380	4369132	4370334	-1	glycosyltransferase
4369038	4383582	14544	IslandPick	WP_223573655.1		K9D24_RS20385	4370219	4371541	-1	O-antigen ligase family protein
4369038	4383582	14544	IslandPick	WP_223573657.1		K9D24_RS20390	4371538	4372983	-1	flippase
4369038	4383582	14544	IslandPick	WP_223573658.1		K9D24_RS20395	4373120	4374031	-1	hypothetical protein
4369038	4383582	14544	IslandPick	WP_062838812.1		K9D24_RS20400	4374429	4375412	-1	flippase-like domain-containing protein
4369038	4383582	14544	IslandPick	WP_062838811.1		K9D24_RS20405	4375409	4377844	-1	hypothetical protein
4369038	4383582	14544	IslandPick	WP_217484642.1		K9D24_RS20410	4377883	4378635	-1	glycosyltransferase family 2 protein
4369038	4383582	14544	IslandPick	WP_223573660.1		K9D24_RS20415	4378847	4380397	-1	AAA family ATPase
4369038	4383582	14544	IslandPick	WP_223573662.1		K9D24_RS20420	4380407	4380982	-1	hypothetical protein
4369038	4383582	14544	IslandPick	WP_223573664.1		K9D24_RS20425	4380979	4381167	-1	hypothetical protein
4369038	4383582	14544	IslandPick	WP_223573666.1		K9D24_RS20430	4381177	4382889	-1	hypothetical protein
4369038	4383582	14544	IslandPick	WP_223573668.1		K9D24_RS20435	4382902	4383381	-1	hypothetical protein
4490183	4494485	4302	IslandPick	WP_223573730.1		K9D24_RS20980	4488861	4490240	1	ClcB-like voltage-gated chloride channel protein
4490183	4494485	4302	IslandPick	WP_223573732.1		K9D24_RS20985	4490298	4490771	-1	GNAT family N-acetyltransferase
4490183	4494485	4302	IslandPick	WP_223573734.1		K9D24_RS20990	4490788	4491657	-1	hypothetical protein
4490183	4494485	4302	IslandPick	WP_223573736.1		K9D24_RS20995	4491657	4492804	-1	hypothetical protein
4490183	4494485	4302	IslandPick			K9D24_RS21000	4492905	4493228	-1	hypothetical protein
4490183	4494485	4302	IslandPick	WP_223573738.1		K9D24_RS21005	4493225	4494172	-1	hypothetical protein
4490183	4494485	4302	IslandPick	WP_223573740.1	vgrG	K9D24_RS21010	4494169	4496241	-1	type VI secretion system tip protein VgrG
4765338	4770914	5576	IslandPick	WP_223573930.1		K9D24_RS22270	4763584	4769043	-1	AAA family ATPase
4765338	4770914	5576	IslandPick	WP_223573932.1		K9D24_RS22275	4769168	4770775	-1	MFS transporter
4765338	4770914	5576	IslandPick	WP_056319499.1		K9D24_RS22280	4770848	4771546	-1	hydrolase
4794665	4801897	7232	IslandPick	WP_223573962.1		K9D24_RS22380	4793639	4795303	-1	CHAT domain-containing protein
4794665	4801897	7232	IslandPick	WP_223573964.1		K9D24_RS22385	4795330	4798164	-1	PAS domain-containing protein
4794665	4801897	7232	IslandPick	WP_062840046.1		K9D24_RS22390	4798187	4800211	-1	C1 family peptidase
4794665	4801897	7232	IslandPick	WP_062840047.1		K9D24_RS22395	4800238	4801689	-1	N-acetylmuramoyl-L-alanine amidase
4794665	4801897	7232	IslandPick	WP_223573966.1		K9D24_RS22400	4801888	4804155	-1	FdhF/YdeP family oxidoreductase
4824868	4829569	4701	IslandPick	WP_223573990.1		K9D24_RS22495	4825298	4826824	1	EAL domain-containing protein
4824868	4829569	4701	IslandPick	WP_223573992.1		K9D24_RS22500	4826997	4828049	1	WYL domain-containing protein
4824868	4829569	4701	IslandPick	WP_223573994.1		K9D24_RS22505	4828061	4828837	-1	silent information regulator protein Sir2
4824868	4829569	4701	IslandPick	WP_223573996.1		K9D24_RS22510	4829099	4832485	1	TM0106 family RecB-like putative nuclease
4948826	4954813	5987	IslandPick	WP_062839568.1		K9D24_RS23065	4949272	4949889	-1	response regulator
4948826	4954813	5987	IslandPick	WP_062839567.1		K9D24_RS23070	4950102	4950467	1	response regulator transcription factor
4948826	4954813	5987	IslandPick	WP_196589476.1		K9D24_RS23075	4950460	4951245	1	HD domain-containing protein
4948826	4954813	5987	IslandPick	WP_081100927.1		K9D24_RS23080	4951264	4953321	1	ATP-binding protein
4948826	4954813	5987	IslandPick	WP_081100926.1		K9D24_RS23085	4953344	4953673	1	flagellar transcriptional regulator FlhD
4948826	4954813	5987	IslandPick			K9D24_RS23090	4953729	4954274	1	MCP four helix bundle domain-containing protein
4948826	4954813	5987	IslandPick			K9D24_RS23095	4954497	4955267	1	methyl-accepting chemotaxis protein
4957046	4963907	6861	IslandPick	WP_223574074.1		K9D24_RS23105	4956586	4957053	-1	Rid family hydrolase
4957046	4963907	6861	IslandPick	WP_223574076.1		K9D24_RS23110	4957138	4957413	-1	hypothetical protein
4957046	4963907	6861	IslandPick	WP_223576585.1		K9D24_RS23115	4959192	4960664	1	autotransporter outer membrane beta-barrel domain-containing protein
4957046	4963907	6861	IslandPick	WP_223576586.1		K9D24_RS23120	4962463	4964373	1	autotransporter outer membrane beta-barrel domain-containing protein
5658509	5665069	6560	IslandPick	WP_223574469.1		K9D24_RS26305	5658982	5660391	1	hypothetical protein
5658509	5665069	6560	IslandPick	WP_155721872.1		K9D24_RS26310	5660393	5660836	1	hypothetical protein
5658509	5665069	6560	IslandPick	WP_056321546.1		K9D24_RS26315	5660850	5661470	1	hypothetical protein
5658509	5665069	6560	IslandPick	WP_223574471.1		K9D24_RS26320	5661482	5662957	1	hypothetical protein
5658509	5665069	6560	IslandPick	WP_223574473.1		K9D24_RS26325	5662989	5664248	1	hypothetical protein
5658509	5665069	6560	IslandPick	WP_223574475.1		K9D24_RS26330	5664543	5665286	1	PhoP regulatory network YrbL family protein
