# Supplementary material for: Genomic Insights into Achromobacter mucicolens IA Antibiotic Resistance
Source: Microbiol Spectr. 2022 Apr 4;10(2):e01916-21. doi: 10.1128/spectrum.01916-21 (PMC9045304; doi:10.1128/spectrum.01916-21)
Supplement: SUPPLEMENTAL FILE 3 — Supplemental material. Download SPECTRUM01916-21_Supp_3_seq5.xlsx, XLSX file, 0.1 MB [file spectrum01916-21_supp_3_seq5.xlsx]

## Sheet: Sheet1
Indices	Period	Copy	Consensus	Percent	Percent	Score	A	C	G	T	Entropy
	Size	Number	Size	Matches	Indels						(0-2)
19198--19249	15	3.5	15	97	0	95	11	34	42	11	1.77
60844--60886	15	2.9	15	76	13	52	11	25	30	32	1.91
110473--110523	25	2	26	92	3	86	15	49	23	11	1.78
126287--126330	15	2.9	15	75	0	52	2	15	56	25	1.51
132756--132919	88	1.9	88	97	0	310	18	32	31	17	1.94
139491--139541	15	3.4	15	88	0	57	3	27	45	23	1.7
139502--139558	15	3.9	14	79	6	60	5	29	42	22	1.76
221966--221997	8	4	8	95	0	55	40	34	12	12	1.81
225685--225710	12	2.2	12	100	0	52	0	26	50	23	1.5
233863--233901	18	2.2	18	90	0	60	15	43	38	2	1.6
278385--278457	35	2.1	35	94	0	128	31	35	17	15	1.91
288470--288704	81	3	80	84	5	332	21	29	28	20	1.98
294571--294615	21	2.1	21	87	0	63	8	40	35	15	1.79
294604--294686	45	1.9	43	85	11	116	7	42	36	14	1.73
309006--309301	103	3	100	88	5	413	19	33	30	15	1.94
343579--343629	13	3.9	13	92	0	84	25	11	33	29	1.91
343581--343637	26	2.2	26	93	0	96	26	8	33	31	1.87
358540--358573	18	1.9	18	94	5	61	17	47	11	23	1.81
363963--363989	14	1.9	14	100	0	54	29	55	7	7	1.55
365088--365122	18	1.9	18	94	0	61	0	42	40	17	1.49
430393--430578	83	2.3	82	92	3	306	25	29	32	12	1.93
454181--454553	125	3	124	76	13	420	25	33	26	14	1.94
473517--473569	27	2	26	85	3	70	13	28	54	3	1.56
474273--474341	15	4.6	15	98	0	129	0	34	52	13	1.4
494005--494041	16	2.3	16	100	0	74	0	29	27	43	1.55
521544--521604	30	2	32	87	6	90	1	54	40	3	1.27
524666--524735	18	3.9	18	82	0	95	1	28	45	24	1.62
524664--524762	9	11.3	9	66	6	60	2	31	43	23	1.65
524659--524732	36	2.1	36	89	0	112	1	31	41	25	1.64
524728--524780	12	4.4	12	74	9	54	3	39	37	18	1.69
524723--524770	24	2	24	91	0	78	2	37	41	18	1.63
542271--542342	24	3	24	67	15	58	12	50	27	9	1.72
564552--564576	13	1.9	13	100	0	50	32	24	16	28	1.96
571578--571624	21	2.2	21	85	14	62	10	44	38	6	1.65
633540--633618	34	2.3	35	86	6	117	21	35	35	7	1.82
642608--642891	15	18.9	15	76	5	189	25	31	38	5	1.78
642608--642891	30	9.5	30	77	6	243	25	31	38	5	1.78
658760--658799	21	1.9	21	85	10	55	17	30	40	12	1.86
723176--723213	15	2.5	15	95	0	67	7	34	34	23	1.84
727695--727738	21	2.1	21	86	0	61	4	34	47	13	1.63
740051--740251	102	2	101	96	1	366	16	35	27	19	1.94
754156--754194	15	2.6	15	87	0	51	41	15	28	15	1.87
754249--754555	15	19.9	15	81	5	299	28	29	33	8	1.87
754231--754569	63	5.4	62	81	6	294	28	30	32	8	1.86
Indices	Period	Copy	Consensus	Percent	Percent	Score	A	C	G	T	Entropy
	Size	Number	Size	Matches	Indels						(0-2)
754331--754572	48	5.2	48	85	2	257	28	29	33	8	1.86
754448--754603	18	9.4	17	76	12	96	25	35	31	7	1.84
754629--754678	15	3.3	15	76	17	59	26	40	30	4	1.74
755220--755253	15	2.3	15	89	0	50	2	52	32	11	1.53
762424--762480	12	4.8	12	84	0	60	5	26	40	28	1.77
771515--771590	20	3.8	20	98	0	143	13	31	26	28	1.93
771506--771590	40	2.1	40	93	0	143	14	30	27	28	1.95
784810--784937	20	5.7	20	67	22	67	12	32	29	25	1.93
784830--784915	27	3.4	27	69	21	96	13	32	29	24	1.94
784810--784935	47	2.7	47	97	0	234	12	31	29	26	1.93
785406--785675	133	2	134	94	0	470	24	32	25	17	1.96
812026--812059	17	2	17	94	0	59	0	17	50	32	1.47
832109--832133	12	2.1	12	100	0	50	16	36	40	8	1.77
844656--844731	9	8.4	9	76	5	73	23	36	39	0	1.55
844678--844728	18	2.8	18	96	0	93	27	37	35	0	1.57
889003--889039	9	4.1	9	96	0	65	29	37	32	0	1.58
906103--906143	15	2.7	16	81	11	50	2	43	46	7	1.44
909373--909442	15	4.7	15	87	3	97	7	47	40	5	1.55
921972--922014	9	4.8	9	83	8	52	0	72	27	0	0.85
921969--922011	12	3.6	12	84	9	61	0	69	30	0	0.88
939324--939377	15	3.8	15	80	14	60	16	48	29	5	1.69
939324--939386	27	2.3	27	91	0	99	17	47	30	4	1.68
939338--939386	12	3.8	12	77	15	53	18	48	28	4	1.66
939858--939941	40	2.1	40	95	0	150	27	26	26	20	1.99
939956--940002	24	2	24	95	0	85	10	34	34	21	1.88
958445--958674	119	1.9	119	93	0	397	23	29	28	19	1.98
991225--991264	21	1.9	21	84	0	53	10	47	42	0	1.37
1008292--1008409	35	3.1	35	68	19	101	17	23	33	24	1.96
1019619--1019683	15	4.3	15	86	0	76	9	38	47	4	1.56
1024238--1024275	18	2.1	18	90	0	58	7	60	28	2	1.38
1024511--1024609	39	2.5	39	80	3	119	14	28	37	20	1.91
1037955--1037993	15	2.5	15	83	4	51	23	35	28	12	1.91
1080246--1080276	15	2.1	15	93	0	53	0	22	67	9	1.19
1080281--1080315	15	2.3	15	95	0	61	8	37	48	5	1.58
1082199--1082228	15	1.9	16	93	6	53	6	33	53	6	1.53
1125686--1125737	27	2	26	81	11	61	7	34	40	17	1.78
1166539--1166589	18	2.8	17	72	21	50	21	19	37	21	1.95
1169549--1169593	14	3.2	14	93	0	81	6	33	51	8	1.59
1212636--1212660	12	2.1	12	100	0	50	24	32	44	0	1.54
1222401--1222440	21	1.9	21	85	10	55	15	40	37	7	1.75
1297452--1297661	107	2	106	93	0	357	13	24	36	25	1.92
1313067--1313128	12	5.2	12	84	0	70	40	43	16	0	1.48
1316829--1317127	77	3.9	77	95	0	517	16	33	28	22	1.95
1321119--1321160	9	4.7	9	77	11	50	45	38	16	0	1.48
Indices	Period	Copy	Consensus	Percent	Percent	Score	A	C	G	T	Entropy
	Size	Number	Size	Matches	Indels						(0-2)
1321105--1321151	18	2.6	18	89	0	76	40	38	21	0	1.53
1323046--1323076	14	2.2	14	100	0	62	6	45	29	19	1.75
1368387--1368417	16	1.9	16	100	0	62	22	19	45	12	1.84
1368413--1368669	89	2.9	89	97	0	496	22	36	24	17	1.95
1503597--1503644	18	2.5	19	83	6	62	8	60	31	0	1.26
1520667--1521753	390	2.8	390	94	1	1831	21	36	25	16	1.94
1529685--1529740	25	2.2	25	87	0	85	25	21	46	7	1.76
1589735--1589798	30	2.1	30	85	0	83	10	21	39	28	1.87
1589737--1589786	18	2.8	18	78	0	64	14	20	36	30	1.91
1591549--1591578	15	1.9	16	93	6	53	0	56	43	0	0.99
1593700--1593761	12	5.2	12	86	0	88	38	25	27	8	1.84
1593700--1593762	24	2.6	24	89	0	99	38	26	26	7	1.84
1593756--1593794	6	6.5	6	90	0	60	33	43	17	5	1.72
1593700--1593774	24	3.1	24	86	0	78	37	29	25	8	1.84
1595555--1595589	18	1.9	18	100	0	70	34	28	22	14	1.93
1595588--1595622	12	2.9	12	95	0	61	25	42	25	5	1.77
1628085--1628122	20	1.9	20	100	0	76	15	34	26	23	1.95
1647871--1647914	18	2.4	19	84	7	63	18	25	45	11	1.82
1647985--1648027	18	2.3	19	88	4	61	11	25	48	13	1.77
1647867--1648090	114	2	113	84	3	297	14	33	41	11	1.82
1648267--1648298	12	2.7	12	90	0	55	6	40	46	6	1.54
1648345--1648376	12	2.6	13	85	14	50	18	28	34	18	1.95
1652065--1652100	18	2	18	89	10	56	2	27	47	22	1.65
1652994--1653026	17	1.9	17	93	0	57	24	21	36	18	1.95
1691567--1691699	34	3.9	33	76	4	115	8	19	33	38	1.82
1708191--1708228	19	2.1	19	85	14	53	10	34	44	10	1.73
1770340--1770404	21	3.3	19	72	10	51	13	33	47	4	1.64
1777134--1777170	19	1.9	19	88	0	56	13	13	24	48	1.78
1777163--1777232	19	3.9	19	70	14	58	17	21	34	27	1.95
1787977--1788006	15	2	15	93	0	51	3	36	46	13	1.6
1788009--1788049	13	3.2	13	82	0	55	12	36	39	12	1.8
1789496--1789543	24	2	24	100	0	96	12	37	29	20	1.9
1804638--1804665	11	2.5	11	100	0	56	25	35	21	17	1.95
1807652--1807681	12	2.5	12	100	0	60	53	30	16	0	1.44
1824810--1825011	102	2	102	97	0	377	16	26	36	20	1.94
1834088--1834137	26	1.9	26	95	0	91	14	34	22	30	1.93
1845660--1845696	14	2.6	14	91	0	65	5	37	37	18	1.74
1845698--1845745	13	3.7	13	97	0	78	10	27	25	37	1.88
1848270--1848447	90	2	90	97	0	338	6	44	38	10	1.65
1851529--1851625	36	2.7	36	96	0	176	14	25	36	23	1.93
1867208--1867242	18	1.9	18	88	11	54	11	48	31	8	1.69
1888427--1888478	26	2	26	100	0	104	15	30	34	19	1.93
1890913--1890954	15	2.8	15	100	0	84	14	35	35	14	1.86
1946498--1946533	6	6	6	96	0	63	16	52	30	0	1.44
1954822--1954865	9	4.6	9	81	13	52	0	52	45	2	1.13
1954822--1954865	16	2.6	16	85	10	52	0	52	45	2	1.13
1972229--1972261	14	2.4	14	89	0	57	9	27	54	9	1.62
1981150--1981202	23	2.3	24	93	3	90	20	28	35	15	1.93
1991683--1991780	24	4.1	24	86	0	142	19	38	32	9	1.83
1991657--1991773	48	2.4	48	89	0	153	19	36	34	9	1.84
1991683--1991816	24	5.6	24	80	0	133	17	39	32	9	1.83
1991679--1991816	48	2.9	48	85	0	150	18	38	32	10	1.85
1991683--1991816	72	1.9	72	82	0	169	17	39	32	9	1.83
1995477--1995691	24	9	24	86	0	277	27	36	33	1	1.68
1995477--1995695	48	4.6	48	87	1	305	27	36	33	2	1.7
1995477--1995691	72	3	72	90	1	342	27	36	33	1	1.68
2049435--2049469	12	2.9	12	86	0	52	5	31	51	11	1.61
2057672--2057717	12	3.8	12	82	2	56	6	32	56	4	1.45
2108433--2108524	42	2.2	42	90	0	139	18	55	25	1	1.49
2108417--2108524	21	5.1	21	83	0	117	18	53	25	1	1.54
2111420--2111484	14	4.7	14	86	1	96	15	46	29	9	1.77
2120412--2120444	15	2.2	15	94	0	57	3	39	48	9	1.5
2136407--2136445	13	3	13	96	0	69	15	56	20	7	1.63
2145953--2145986	12	2.8	12	90	0	50	5	23	41	29	1.78
2172727--2172764	18	2.2	17	86	13	51	15	55	23	5	1.61
2209587--2209645	15	3.9	15	77	0	55	11	42	35	10	1.76
2209580--2209647	30	2.3	30	84	0	82	10	42	38	8	1.7
2226423--2226746	82	3.9	83	94	2	546	16	27	31	25	1.97
2226423--2226746	165	2	165	95	1	578	16	27	31	25	1.97
2277912--2277949	15	2.5	15	95	0	67	13	36	36	13	1.83
2277912--2277970	15	3.9	15	84	4	57	10	40	38	10	1.73
2279370--2279412	17	2.5	17	96	0	77	4	46	44	4	1.45
2310349--2310421	12	6.1	12	73	9	60	6	42	41	9	1.64
2310363--2310427	24	2.7	24	87	0	76	7	44	38	9	1.65
2310349--2310421	36	2	36	82	10	87	6	42	41	9	1.64
2310388--2310431	12	3.7	12	84	0	52	6	47	36	9	1.62
2310376--2310439	24	2.7	24	87	0	74	7	45	37	9	1.66
2320810--2320869	15	4	15	75	0	57	43	16	33	6	1.74
2336348--2336410	24	2.6	24	82	0	72	7	20	50	20	1.73
2337560--2337587	9	3.1	9	100	0	56	10	57	21	10	1.63
2391785--2391823	18	2	20	85	14	55	17	35	38	7	1.79
2405409--2405443	15	2.3	15	95	0	61	0	40	51	8	1.33
2422539--2422578	17	2.4	17	91	8	64	7	30	25	37	1.83
2425583--2425784	39	5.2	39	96	0	359	20	41	20	16	1.9
2425618--2425747	12	10.1	12	66	14	71	20	41	20	18	1.91
2426854--2426942	30	3	30	81	0	106	4	32	40	22	1.74
2427247--2427293	6	7.8	6	77	17	53	21	48	17	12	1.79
2427578--2427799	39	5.7	39	78	2	185	14	25	42	17	1.87
2427562--2427777	78	2.8	78	80	5	233	13	25	43	17	1.85
2427664--2427829	39	4.3	39	79	3	147	16	24	39	18	1.91
2427677--2427831	78	2	78	82	2	186	15	25	40	18	1.9
2428265--2428314	24	2.1	24	81	7	57	14	34	34	18	1.9
2428276--2428322	24	2	24	83	8	60	14	27	38	19	1.91
2428422--2428480	18	3.3	18	95	0	100	10	45	25	18	1.81
2428416--2428547	66	2	66	83	2	167	12	40	28	18	1.86
2480245--2480281	18	2.1	18	100	0	74	10	27	56	5	1.55
2484269--2484331	18	3.5	18	86	0	90	1	47	34	15	1.56
2484269--2484344	18	4.2	18	86	0	89	2	46	31	19	1.64
2508070--2508116	23	2	23	87	0	67	14	27	31	25	1.95
2526541--2526574	14	2.3	15	90	5	52	14	55	14	14	1.69
2548859--2548894	14	2.5	15	86	4	56	0	33	55	11	1.35
2584961--2584994	17	1.9	18	94	5	61	8	47	41	2	1.5
2608125--2608216	15	6.1	15	82	8	89	17	47	31	3	1.63
2608132--2608220	30	3	30	83	6	101	17	46	31	4	1.69
2624428--2624586	83	1.9	83	92	0	264	15	25	36	23	1.93
2654259--2654287	13	2.3	13	94	5	51	13	27	58	0	1.36
2667229--2667273	12	3.8	12	78	0	54	28	24	37	8	1.86
2667229--2667275	24	2	24	86	0	67	29	25	36	8	1.86
2677478--2677509	12	2.7	12	95	0	55	0	40	46	12	1.42
2677363--2677597	129	1.8	129	85	1	328	9	28	40	21	1.84
2691821--2691856	18	2	18	88	0	54	11	27	36	25	1.9
2698694--2698723	15	2	15	93	0	51	20	23	43	13	1.86
2698824--2698880	15	3.8	15	81	9	71	8	31	26	33	1.87
2699702--2699867	90	1.8	90	93	0	287	21	26	36	15	1.93
2714615--2714670	21	2.7	22	76	17	57	12	44	33	8	1.73
2725477--2725515	13	3	13	88	0	60	23	25	33	17	1.96
2743017--2743054	15	2.5	15	87	8	51	13	39	42	5	1.66
2761427--2761480	27	2	28	82	10	67	5	50	38	5	1.49
2774307--2774370	24	2.7	24	85	0	74	12	53	29	4	1.59
2784577--2784624	16	3	16	93	0	78	20	27	18	33	1.96
2810786--2810820	15	2.3	15	95	0	61	17	31	37	14	1.89
2829938--2829965	12	2.3	12	100	0	56	17	25	32	25	1.97
2871366--2871401	18	2	18	88	0	54	16	44	27	11	1.82
2884743--2885137	81	4.9	81	96	1	704	18	24	37	19	1.94
2894174--2894198	9	2.8	9	100	0	50	0	52	24	24	1.48
2894286--2894331	21	2.3	20	88	3	65	2	36	45	15	1.58
2902971--2903370	72	5.6	72	96	1	698	31	29	35	3	1.75
2905051--2905105	15	3.7	15	90	0	83	10	43	30	14	1.8
2905148--2905202	15	3.7	15	100	0	110	18	32	34	14	1.91
2922204--2922243	20	2	20	85	0	53	32	30	22	15	1.94
2957182--2957209	14	2	14	100	0	56	42	35	7	14	1.73
2997967--2998017	14	3.6	14	94	0	84	35	17	37	9	1.83
3002467--3002664	35	5.7	35	81	2	227	23	34	27	14	1.94
3002467--3002664	105	1.9	105	89	0	306	23	34	27	14	1.94
3002702--3002731	12	2.5	12	94	0	51	20	30	30	20	1.97
3002990--3003027	20	1.9	20	84	10	51	28	23	31	15	1.96
3003434--3003729	13	22.8	13	68	11	144	27	26	38	7	1.83
3003448--3003571	26	4.8	26	84	4	169	27	25	39	7	1.82
3003434--3003614	39	4.6	39	76	8	172	28	25	38	8	1.85
3003434--3003571	52	2.7	52	87	2	188	27	26	39	7	1.82
3005623--3005655	15	2.2	15	89	10	50	33	21	39	6	1.78
3010319--3010352	16	2.1	16	88	0	50	14	20	55	8	1.65
3032133--3032162	15	2	15	93	0	51	26	50	13	10	1.73
3043357--3043382	13	2	13	100	0	52	15	7	53	23	1.67
3119665--3119703	19	2	20	90	5	62	38	12	30	17	1.88
3133239--3133279	21	2	21	85	0	55	4	48	36	9	1.58
3136696--3136725	15	2	15	93	0	51	13	16	36	33	1.88
3162771--3162803	13	2.5	13	95	0	57	18	30	21	30	1.97
3164605--3164699	30	3.2	30	89	0	136	33	34	25	6	1.81
3164709--3164789	30	2.7	30	96	0	144	29	43	27	0	1.55
3164572--3164861	15	19.3	15	79	5	120	29	36	29	4	1.76
3228114--3228157	21	2.1	21	83	8	54	31	27	31	9	1.88
3302211--3302245	18	2.1	17	89	10	54	5	22	48	22	1.72
3348230--3348255	7	3.7	7	100	0	52	11	30	30	26	1.92
3349244--3349269	13	2	13	100	0	52	15	30	38	15	1.88
3429917--3429946	15	2	15	93	0	51	13	26	43	16	1.85
3448833--3448882	6	8.3	6	88	0	64	12	54	22	12	1.69
3449109--3449138	12	2.5	12	88	0	51	6	60	26	6	1.47
3450065--3450175	18	6	18	84	3	132	4	36	42	16	1.68
3450057--3450167	36	3.1	36	89	0	168	5	37	41	15	1.7
3450140--3450182	21	2	21	81	0	50	6	44	37	11	1.68
3473162--3473329	81	2.1	81	97	0	318	24	30	30	13	1.94
3480985--3481045	27	2.3	27	88	0	95	18	27	39	14	1.9
3486487--3486521	18	2	18	88	5	54	20	22	51	5	1.68
3487501--3487537	14	2.6	14	95	0	65	5	35	51	8	1.55
3507148--3507176	13	2.1	14	93	6	51	20	31	37	10	1.86
3525753--3525850	33	3	33	84	0	133	15	50	32	2	1.56
3525760--3525863	33	3.2	33	84	2	129	15	49	33	1	1.56
3545876--3545920	18	2.5	18	92	0	72	42	22	33	2	1.66
3554303--3554339	9	4.1	9	89	0	56	16	21	62	0	1.33
3554286--3554339	18	3	18	83	0	54	14	25	55	3	1.56
3565051--3565089	15	2.6	15	100	0	78	5	51	38	5	1.46
3571698--3571726	15	1.9	15	100	0	58	13	27	55	3	1.55
3585799--3585869	30	2.4	30	83	4	81	1	59	30	8	1.36
3585824--3585848	12	2.1	12	100	0	50	0	68	32	0	0.9
3671420--3671454	16	2.2	16	89	0	52	2	37	60	0	1.12
3732041--3732076	12	3	12	87	0	54	5	27	41	25	1.77
3765000--3765563	96	5.9	96	88	1	781	14	34	39	12	1.83
3765347--3765499	51	3.1	49	66	24	124	13	33	41	11	1.81
3826279--3826323	12	3.8	12	84	0	63	8	28	35	26	1.87
3907379--3907408	13	2.3	13	100	0	60	26	33	6	33	1.83
3920392--3920424	16	2.1	16	100	0	66	30	12	33	24	1.91
3964720--3964757	15	2.5	15	91	0	58	13	21	52	13	1.73
3973887--3973940	27	2	27	96	0	99	16	38	22	22	1.93
4054778--4055648	393	2.2	392	80	5	913	9	32	38	19	1.84
4071441--4071492	24	2.2	24	82	0	59	19	46	25	9	1.8
4083051--4083080	12	2.5	12	100	0	60	16	36	23	23	1.94
4127507--4127576	14	5	14	82	0	77	30	27	25	17	1.97
4127509--4127576	28	2.4	28	85	0	91	30	27	25	16	1.96
4147569--4147622	24	2.3	24	93	0	90	7	51	22	18	1.7
4147569--4147613	12	3.8	12	100	0	90	8	55	17	17	1.67
4164056--4164124	15	4.6	15	75	7	59	13	34	40	11	1.8
4164094--4164127	15	2.3	15	100	0	68	5	35	44	14	1.7
4198948--4198988	18	2.3	18	91	0	64	0	26	70	2	0.99
4209920--4209962	14	3.1	14	96	0	77	0	48	39	11	1.4
4228454--4228609	6	25.3	6	88	2	222	33	46	16	3	1.65
4244706--4244806	15	6.7	15	86	4	123	23	22	23	29	1.99
4244706--4244809	30	3.5	30	83	0	136	24	23	24	28	1.99
4244705--4244822	45	2.6	46	83	4	150	22	24	24	27	2
4244699--4244821	15	8.2	15	81	3	113	22	26	23	27	2
4244706--4244822	30	3.9	30	80	4	128	23	24	23	28	2
4253123--4253165	14	3.1	13	87	12	59	16	44	25	13	1.85
4254061--4254128	14	4.9	14	92	0	91	13	57	22	7	1.6
4259041--4259084	18	2.4	18	81	7	54	2	29	36	31	1.7
4262366--4262396	12	2.6	12	94	0	53	9	45	22	22	1.81
4284269--4284317	24	2	24	96	0	89	20	34	26	18	1.95
4298779--4298814	15	2.4	15	100	0	72	13	47	33	5	1.67
4376914--4377004	18	5.1	18	80	10	98	8	49	34	7	1.62
4376916--4377015	18	5.5	17	79	9	92	9	50	34	7	1.61
4389132--4389170	20	1.9	21	89	5	62	20	35	25	17	1.95
4421366--4421392	14	1.9	14	100	0	54	7	59	22	11	1.56
4446524--4446689	91	1.8	91	97	0	314	21	30	30	17	1.96
4515555--4515647	14	6.6	14	92	0	132	8	26	51	12	1.69
4515555--4515651	42	2.3	42	89	0	158	9	27	50	12	1.7
4515555--4515651	28	3.5	28	89	0	149	9	27	50	12	1.7
4523094--4523129	16	2.3	15	86	9	54	0	30	69	0	0.89
4595437--4595465	15	1.9	15	100	0	58	20	48	31	0	1.5
4614919--4614963	15	2.9	16	83	12	67	24	33	24	17	1.96
4628796--4628828	14	2.4	14	94	0	57	9	33	24	33	1.87
4706944--4706991	24	2	24	84	8	62	6	35	56	2	1.36
4706955--4706997	18	2.4	18	80	0	59	6	37	53	2	1.41
4721977--4722035	12	4.8	12	89	2	73	8	32	42	16	1.79
4722929--4723011	15	5.5	15	87	5	98	7	37	44	10	1.67
4738516--4738556	15	2.7	16	88	7	59	17	39	31	12	1.86
4738574--4738610	15	2.5	15	95	0	65	35	21	32	10	1.88
4761772--4761798	14	1.9	14	100	0	54	7	18	51	22	1.7
4771870--4771918	24	2.1	23	84	3	62	12	40	36	10	1.77
4775214--4775277	18	3.5	19	77	10	53	23	39	25	12	1.9
4775263--4775308	18	2.6	18	89	0	74	30	43	17	8	1.79
4785523--4785799	95	2.9	95	98	0	527	15	32	27	24	1.95
4800177--4800250	33	2.2	33	80	15	82	5	48	29	16	1.68
4803834--4803892	15	3.9	15	90	0	100	13	47	32	6	1.69
4804032--4804089	30	1.9	30	82	6	73	25	34	34	5	1.78
4804258--4804406	3	47.7	3	68	12	61	34	35	28	1	1.66
4804219--4804360	45	3.3	43	71	18	134	32	36	28	2	1.69
4804261--4804392	15	8.6	15	72	18	76	34	34	29	0	1.63
4804258--4804392	18	7.5	18	70	14	82	34	34	29	0	1.63
4804219--4804376	84	1.9	84	87	0	226	34	36	27	1	1.68
4817399--4817541	76	1.9	77	95	1	261	20	34	27	17	1.95
4880374--4880403	14	2.1	14	93	0	51	6	36	36	20	1.79
Indices	Period	Copy	Consensus	Percent	Percent	Score	A	C	G	T	Entropy
	Size	Number	Size	Matches	Indels						(0-2)
4886647--4886679	15	2.1	16	88	5	50	15	39	36	9	1.79
4919400--4919455	12	4.7	12	81	0	58	10	33	42	12	1.77
4919400--4919451	24	2.2	24	85	0	68	11	32	42	13	1.8
4950770--4950890	30	4	30	81	4	127	11	33	33	21	1.89
4952462--4952845	104	3.7	104	91	1	574	19	28	31	20	1.97
4954704--4954739	15	2.4	15	95	0	63	36	50	8	5	1.56
4964723--4964773	27	1.9	26	96	4	93	15	29	31	23	1.95
4964810--4964843	11	3.1	11	100	0	68	20	52	17	8	1.71
4976333--4976363	15	2.1	15	100	0	62	6	25	45	22	1.76
4996445--4996487	21	2	21	90	0	68	23	25	34	16	1.95
4996448--4996511	7	9.1	7	74	6	58	23	32	26	17	1.96
4996448--4996506	21	2.8	21	84	0	64	25	32	25	16	1.97
4996744--4996890	76	1.9	76	95	0	267	19	28	36	15	1.92
4996853--4996932	40	2	40	82	0	97	23	28	27	20	1.99
4997322--4997366	18	2.5	18	85	0	72	28	42	22	6	1.79
4997326--4997357	9	3.6	9	100	0	64	34	34	21	9	1.86
4997362--4997406	9	5	9	97	0	72	55	28	11	4	1.54
5010671--5010701	15	2.1	15	100	0	62	29	32	19	19	1.96
5016474--5016502	15	1.9	15	100	0	58	17	48	34	0	1.47
5032349--5032405	15	3.8	15	90	4	80	5	42	43	8	1.58
5032349--5032405	30	1.9	30	89	7	89	5	42	43	8	1.58
5033980--5034022	21	2	22	86	4	61	6	34	41	16	1.75
5063854--5064070	93	2.3	93	96	2	393	16	31	33	18	1.93
5081926--5081960	15	2.3	15	90	0	52	8	37	51	2	1.47
5090112--5090153	21	2	21	86	9	59	35	23	28	11	1.91
5090529--5090557	6	4.8	6	100	0	58	34	34	31	0	1.58
5090529--5090574	12	3.8	12	88	0	56	36	39	23	0	1.55
5090529--5090570	18	2.3	18	87	0	57	35	38	26	0	1.57
5093781--5093811	15	2.1	15	93	0	53	22	32	25	19	1.97
5116677--5116748	31	2.3	32	88	4	112	9	37	44	8	1.68
5123812--5123843	15	2.1	15	100	0	64	6	34	53	6	1.51
5123815--5123850	15	2.4	15	90	0	54	8	33	50	8	1.63
5126450--5126488	15	2.6	15	87	0	51	2	35	25	35	1.7
5131319--5131348	15	2	15	93	0	51	6	53	36	3	1.44
5163690--5163756	23	2.7	26	75	13	70	10	31	46	11	1.75
5163690--5163772	26	3.3	24	76	14	71	9	36	44	9	1.7
5181311--5181362	15	3.5	15	86	0	77	7	32	44	15	1.75
5236353--5236403	15	3.4	15	83	0	66	5	41	35	17	1.74
5238122--5238153	13	2.5	13	94	0	55	15	34	31	18	1.93
5292069--5292121	18	2.9	18	91	0	61	18	37	35	7	1.8
5292075--5292605	18	29.5	18	86	1	481	12	37	38	11	1.79
5292631--5292698	15	4.5	15	75	0	64	7	50	33	8	1.61
5313188--5313261	27	2.7	27	82	0	85	17	31	41	9	1.81
5373918--5373993	22	3.5	22	85	0	107	11	38	25	25	1.89
5374782--5374827	18	2.6	18	83	10	67	6	32	32	28	1.83
5392154--5392216	18	3.5	18	86	0	90	11	46	11	31	1.75
5452252--5452300	24	2	24	96	0	89	18	14	26	40	1.89
5483886--5483926	14	2.9	14	88	0	64	19	46	19	14	1.84
5499770--5499799	15	2	15	100	0	60	0	46	46	6	1.29
5526036--5526068	15	2.2	15	100	0	66	6	42	45	6	1.53
5530688--5530726	21	1.9	20	89	5	60	25	43	30	0	1.55
5534260--5534298	15	2.6	15	87	0	60	38	35	25	0	1.56
5552413--5552447	18	1.9	18	88	0	52	31	40	25	2	1.7
5556902--5556950	21	2.3	21	85	0	71	8	34	42	14	1.75
5557446--5557518	12	6.1	12	76	6	58	2	24	42	30	1.69
5557475--5557518	6	7.3	6	80	10	54	2	18	47	31	1.61
5557475--5557524	18	2.8	18	81	0	64	4	18	50	28	1.65
5564888--5564929	18	2.3	18	83	4	57	0	30	33	35	1.58
5586174--5586198	7	3.6	7	100	0	50	0	16	16	68	1.22
5680574--5680859	95	3	95	94	0	509	17	28	30	23	1.97
5696633--5696678	18	2.6	18	96	0	83	4	28	45	21	1.71
5699836--5699912	27	2.7	28	80	11	77	2	44	36	16	1.62
5699943--5699972	15	2	15	100	0	60	0	53	33	13	1.4
5700127--5700182	24	2.3	24	84	6	69	7	55	21	16	1.64
5700142--5700191	12	4.2	12	78	0	55	8	54	22	16	1.68
5729139--5729190	27	2	26	85	10	72	0	42	40	17	1.49
5731111--5731145	18	1.9	18	88	0	52	22	45	20	11	1.82
5733496--5733578	15	5.5	15	92	4	141	14	40	38	6	1.71
5745316--5745347	12	2.7	12	95	0	55	6	43	12	37	1.68
5745314--5745359	24	1.9	24	86	0	65	4	43	19	32	1.71
5754102--5754171	8	8.8	8	78	6	52	12	42	32	11	1.79
5754098--5754153	16	3.5	16	77	0	67	12	42	32	12	1.8
5788493--5788539	15	3.1	15	100	0	94	12	36	51	0	1.4
5797519--5797555	15	2.5	15	95	0	65	5	37	43	13	1.67
5800443--5800544	27	3.8	27	93	0	159	21	27	27	23	1.99
5822597--5822637	20	2	20	85	9	55	9	43	43	2	1.5
5837247--5837317	24	3	24	77	8	65	8	33	56	1	1.38
5846295--5846470	89	2	89	94	0	307	19	35	27	17	1.94
5874976--5875149	92	1.9	92	96	0	321	13	40	41	4	1.64
